# Supplementary material for: Evolution of the Selfing Syndrome in Arabis alpina (Brassicaceae)
Source: PLoS One. 2015 Jun 3;10(6):e0126618. doi: 10.1371/journal.pone.0126618 (PMC4454584; doi:10.1371/journal.pone.0126618)
Supplement: S1 Dataset — Each text file contains a specific dataset: herkogamy, ovule, petal area, pollen, P:O ratios, microsatellites genotypes. Text files starting with “Variable_explanation_…” contain explanations of each of the variables contained in the data files. (ZIP) [file pone.0126618.s001.zip]

Archive with 11 entries (11 files):
- Herkogamy.txt
- Ovule_data.txt
- Petal_area.txt
- Pollen_data.txt
- POratios.txt
- Tedder_PLOSone2014_Microsatellite_data.txt
- Variable_explanation_herkogamy.txt
- Variable_explanation_ovule.txt
- Variable_explanation_petalarea.txt
- Variable_explanation_pollen.txt
- Variable_explanation_POratios.txt
