# Supplementary material for: Evolution of the Selfing Syndrome in Arabis alpina (Brassicaceae)
Source: PLoS One. 2015 Jun 3;10(6):e0126618. doi: 10.1371/journal.pone.0126618 (PMC4454584; doi:10.1371/journal.pone.0126618)
Supplement: S1 Dataset — Each text file contains a specific dataset: herkogamy, ovule, petal area, pollen, P:O ratios, microsatellites genotypes. Text files starting with “Variable_explanation_…” contain explanations of each of the variables contained in the data files. (ZIP) [file pone.0126618.s001.zip › Herkogamy.txt]

Analysis	Reason	file	Pop	Mother_ID	Mating System	pixel_per_mm	stigma_height_mm	stigma_to_left_short_anther_distance_mm	stigma_to_right_short_anther_distance_mm	Herkogamy_abs_short	stigma_to_left_long_anther_distance_mm	stigma_to_right_long_anther_distance_mm	Herkogamy_abs_long	base_to_short_left_anther_distance_mm	base_to_short_right_anther_distance_mm	Short_anther_length	base_to_long_left_anther_distance_mm	base_to_long_right_anther_distance_mm	Long_anther_length	short_left_anther_height_mm	short_right_anther_height_mm	Short_anther_height	long_left_anther_height_mm	long_right_anther_height_mm	Long_anther_height	style_to_short_left_anther_angle	style_to_short_ringht_anther_angle	Short_anther_angle	style_to_long_left_anther_angle	style_to_long_right_anther_angle	Long_anther_angle	Ratio_short_long_anther
1		Arabis-00-17-157-01-02D31.jpg	157	157_1	out	209.60	5.23	2.13	2.15	2.14	3.00	3.16	3.08	6.30	6.43	6.36	8.23	8.38	8.30	5.97	6.13	6.05	8.23	8.37	8.30	18.45	17.71	18.08	0.30	2.71	1.51	0.766440027
1		Arabis-00-17-157-01-02D32.jpg	157	157_1	out	208.22	5.83	1.70	1.38	1.54	3.31	3.23	3.27	6.26	6.39	6.32	9.14	9.02	9.08	6.02	6.26	6.14	9.14	8.99	9.06	15.64	11.83	13.73	1.53	4.12	2.82	0.696728386
1		Arabis-00-18-161-01-01D31.jpg	161	161_1	in	228.31	3.82	1.35	1.57	1.46	1.58	1.56	1.57	3.14	3.02	3.08	5.36	5.36	5.36	2.96	2.78	2.87	5.35	5.35	5.35	19.45	22.97	21.21	4.20	3.44	3.82	0.574584086
1		Arabis-00-18-161-01-01D32.jpg	161	161_1	in	222.10	4.08	1.47	1.47	1.47	1.82	1.67	1.74	4.07	3.97	4.02	5.90	5.67	5.79	3.81	3.71	3.76	5.90	5.64	5.77	20.72	20.94	20.83	0.27	5.97	3.12	0.694727887
1		Arabis-00-18-161-01-01D33.JPG	161	161_1	in	230.83	4.53	1.94	1.93	1.94	1.11	0.98	1.05	3.84	3.75	3.79	5.62	5.50	5.56	3.48	3.40	3.44	5.62	5.50	5.56	25.04	24.78	24.91	2.31	1.94	2.13	0.681653887
1		Arabis-00-19-160-14-01D31.jpg	160	160_14	in	210.70	4.66	2.05	1.88	1.97	1.32	1.39	1.35	3.51	3.55	3.53	5.87	5.99	5.93	3.20	3.30	3.25	5.84	5.97	5.91	24.30	21.58	22.94	5.74	4.49	5.11	0.595957935
1		Arabis-00-19-160-14-01D32.jpg	160	160_14	in	211.80	5.84	2.45	2.21	2.33	1.07	1.08	1.08	4.29	4.26	4.27	6.79	6.93	6.86	3.98	4.06	4.02	6.77	6.93	6.85	21.81	17.66	19.73	4.48	0.26	2.37	0.622773871
0	Landmarks misplace	Arabis-01-01-166-04-02D31.jpg	166	166_4	out	176.81	7.77	3.37	2.66	3.01	0.32	0.55	0.43	6.56	6.27	6.42	8.06	8.01	8.04	5.93	5.96	5.94	8.06	8.00	8.03	25.41	18.02	21.71	0.99	3.61	2.30	0.798298233
1		Arabis-01-01-166-04-02D32.jpg	166	166_4	out	197.33	6.13	1.58	1.59	1.58	1.70	1.82	1.76	5.90	5.93	5.91	7.83	7.93	7.88	5.70	5.72	5.71	7.82	7.93	7.87	14.91	14.99	14.95	1.40	2.13	1.77	0.750508192
1		Arabis-01-01-166-04-02D33.jpg	166	166_4	out	214.47	5.58	1.76	2.11	1.94	1.82	1.71	1.77	5.23	5.17	5.20	7.40	7.24	7.32	4.96	4.79	4.87	7.39	7.23	7.31	18.39	22.21	20.30	1.60	3.57	2.58	0.710275023
1		Arabis-01-01-166-04-02D34.JPG	166	166_4	out	222.90	6.20	1.46	1.54	1.50	1.66	1.81	1.73	5.73	5.96	5.84	7.83	7.98	7.91	5.57	5.77	5.67	7.83	7.97	7.90	13.36	14.42	13.89	2.21	2.81	2.51	0.739146879
1		Arabis-01-01-166-04-02D35.JPG	166	166_4	out	227.21	5.45	1.01	1.23	1.12	2.09	2.07	2.08	5.34	5.46	5.40	7.54	7.45	7.49	5.25	5.32	5.28	7.54	7.43	7.48	10.73	12.93	11.83	1.31	4.65	2.98	0.720566807
1		Arabis-01-04-160-05-03D31.jpg	160	160_5	in	216.72	6.22	3.25	3.39	3.32	0.61	0.40	0.50	3.65	3.63	3.64	5.97	5.89	5.93	3.33	3.25	3.29	5.95	5.89	5.92	24.14	26.59	25.37	5.28	2.07	3.67	0.614092113
1		Arabis-01-04-160-05-03D32.jpg	160	160_5	in	222.40	4.79	2.47	2.46	2.46	1.45	1.43	1.44	2.90	3.07	2.99	6.12	6.12	6.12	2.64	2.75	2.69	6.08	6.09	6.09	24.63	26.45	25.54	6.01	5.63	5.82	0.487905437
1		Arabis-01-05-166-11-00D31.jpg	166	166_11	out	203.32	4.93	1.68	1.78	1.73	2.15	2.08	2.11	5.28	5.32	5.30	7.07	6.99	7.03	5.01	5.01	5.01	7.07	6.99	7.03	18.55	19.56	19.06	1.39	2.23	1.81	0.753762428
1		Arabis-01-05-166-11-00D32.jpg	166	166_11	out	206.19	5.40	2.00	2.07	2.04	2.37	2.24	2.31	5.94	6.08	6.01	7.77	7.65	7.71	5.59	5.72	5.66	7.76	7.65	7.70	19.63	19.65	19.64	2.17	0.44	1.30	0.779490691
1		Arabis-01-14-160-09-03D31.jpg	160	160_9	in	214.66	6.72	3.07	2.76	2.92	0.36	0.93	0.65	4.29	4.23	4.26	7.08	7.13	7.10	4.03	4.12	4.08	7.08	7.08	7.08	20.14	12.79	16.47	0.54	6.92	3.73	0.599475885
1		Arabis-01-14-160-09-03D32.jpg	160	160_9	in	203.26	7.04	3.46	3.46	3.46	0.52	0.77	0.64	4.12	4.15	4.14	6.60	6.62	6.61	3.88	3.89	3.89	6.60	6.59	6.59	19.78	20.31	20.04	2.34	5.35	3.85	0.625958681
1		Arabis-01-14-160-09-03D33.JPG	160	160_9	in	228.32	5.83	3.35	3.19	3.27	0.81	0.78	0.80	3.76	2.82	3.29	6.34	6.07	6.20	3.17	2.73	2.95	6.31	6.02	6.16	32.56	14.77	23.66	5.93	7.19	6.56	0.530286762
1		Arabis-01-14-160-09-03D34.JPG	160	160_9	in	225.50	6.11	2.83	2.85	2.84	0.46	0.56	0.51	3.88	3.91	3.89	6.07	6.07	6.07	3.63	3.64	3.63	6.05	6.04	6.05	20.60	21.37	20.99	4.34	5.24	4.79	0.641724344
1		Arabis-01-21-160-06-03D33.JPG	160	160_6	in	216.90	7.39	4.51	4.04	4.28	1.51	1.10	1.30	3.80	3.88	3.84	6.36	6.54	6.45	3.29	3.61	3.45	6.28	6.50	6.39	29.84	21.73	25.79	9.25	5.74	7.49	0.595245764
1		Arabis-01-21-160-06-03D34.JPG	160	160_6	in	211.20	5.88	3.30	2.92	3.11	0.81	0.56	0.68	3.59	3.50	3.55	6.23	6.16	6.19	3.11	3.25	3.18	6.19	6.14	6.16	29.99	21.60	25.79	6.86	4.58	5.72	0.572585448
1		Arabis-01-21-160-06-03D35.JPG	160	160_6	in	218.30	6.46	3.03	3.08	3.05	0.76	0.52	0.64	3.83	3.81	3.82	6.40	6.52	6.46	3.66	3.62	3.64	6.36	6.50	6.43	17.28	18.12	17.70	6.73	4.55	5.64	0.591216489
1		Arabis-01-22-157-04-01D31.jpg	157	157_4	out	205.94	3.90	2.09	1.87	1.98	4.01	4.00	4.01	5.31	5.18	5.24	7.90	7.90	7.90	5.00	4.94	4.97	7.89	7.90	7.90	19.52	17.42	18.47	2.97	0.02	1.50	0.663329187
1		Arabis-01-22-157-04-01D32.jpg	157	157_4	out	216.41	3.75	1.85	2.07	1.96	4.04	4.02	4.03	5.07	5.40	5.23	7.78	7.77	7.78	4.84	5.19	5.02	7.77	7.77	7.77	17.15	15.89	16.52	2.84	0.49	1.67	0.673119572
1		Arabis-02-03-157-06-03D31.jpg	157	157_6	out	221.80	6.15	1.32	1.24	1.28	2.69	2.91	2.80	6.19	6.18	6.19	8.84	9.00	8.92	6.05	6.06	6.05	8.84	8.97	8.90	12.29	11.49	11.89	0.37	4.60	2.49	0.693548888
1		Arabis-02-03-157-06-03D32.jpg	157	157_6	out	232.00	4.47	1.99	1.86	1.93	4.27	4.23	4.25	5.93	5.67	5.80	8.73	8.70	8.72	5.73	5.44	5.58	8.72	8.70	8.71	15.07	16.35	15.71	3.19	0.97	2.08	0.665365261
1		Arabis-02-16-166-16-01D31.jpg	166	166_16	out	196.40	5.94	1.74	1.82	1.78	2.58	2.81	2.69	5.98	6.28	6.13	8.45	8.73	8.59	5.72	6.01	5.87	8.43	8.72	8.58	16.80	16.86	16.83	4.55	2.28	3.42	0.713430063
1		Arabis-02-16-166-16-01D32.jpg	166	166_16	out	195.23	5.89	2.40	1.60	2.00	2.34	2.45	2.39	6.01	5.91	5.96	8.13	8.33	8.23	5.53	5.69	5.61	8.09	8.32	8.21	23.24	15.57	19.40	5.50	1.34	3.42	0.724341404
1		Arabis-02-24-161-00-03D31.jpg	161	161_0	in	217.82	5.55	2.82	2.74	2.78	0.73	0.69	0.71	2.98	3.16	3.07	6.23	6.08	6.16	2.86	3.00	2.93	6.23	6.06	6.14	16.52	18.39	17.46	2.43	4.36	3.39	0.498758952
1		Arabis-02-24-161-00-03D32.jpg	161	161_0	in	206.48	5.81	2.88	2.47	2.67	0.97	0.82	0.89	3.86	3.93	3.89	6.56	6.63	6.59	3.48	3.71	3.59	6.53	6.62	6.58	25.87	19.27	22.57	5.68	0.61	3.15	0.590605419
1		Arabis-02-24-161-00-03D33.JPG	161	161_0	in	212.71	5.33	2.61	2.31	2.46	1.32	1.18	1.25	3.32	3.48	3.40	6.47	6.42	6.44	3.06	3.30	3.18	6.42	6.40	6.41	22.97	18.65	20.81	6.56	4.45	5.50	0.52821528
1		Arabis-02-24-161-00-03D34.JPG	161	161_0	in	220.13	5.54	2.66	2.68	2.67	0.90	0.89	0.89	3.35	3.26	3.30	6.09	6.21	6.15	3.15	3.08	3.11	6.05	6.18	6.11	19.99	19.10	19.55	7.01	5.69	6.35	0.536979704
1		Arabis-03-11-160-02-00D31.jpg	160	160_2	in	218.92	5.51	2.60	2.57	2.59	1.06	1.12	1.09	3.66	3.80	3.73	6.45	6.60	6.52	3.36	3.47	3.41	6.43	6.60	6.51	23.41	24.16	23.78	4.90	2.44	3.67	0.571496632
1		Arabis-03-11-160-02-00D32.jpg	160	160_2	in	226.90	5.92	2.72	2.33	2.53	1.09	1.33	1.21	4.17	4.23	4.20	7.01	7.22	7.11	3.80	4.01	3.91	7.01	7.21	7.11	24.10	18.50	21.30	0.59	2.70	1.65	0.590359873
1		Arabis-03-20-158-02-02D31.jpg	158	158_2	out	216.60	5.07	1.79	1.54	1.67	2.93	2.74	2.83	6.12	6.08	6.10	7.97	7.80	7.88	5.91	5.94	5.93	7.95	7.80	7.87	14.92	12.09	13.50	3.83	1.72	2.77	0.773658393
1		Arabis-03-20-158-02-02D32.jpg	158	158_2	out	215.03	5.39	1.41	1.99	1.70	3.40	3.54	3.47	6.08	6.06	6.07	8.74	8.92	8.83	5.94	5.74	5.84	8.70	8.92	8.81	12.25	18.84	15.55	5.03	0.23	2.63	0.687537153
1		Arabis-03-21-157-22-02D31.jpg	157	158_22	out	206.49	6.95	2.74	2.00	2.37	1.89	1.72	1.81	6.52	6.79	6.65	8.54	8.66	8.60	5.99	6.51	6.25	8.46	8.66	8.56	23.18	16.68	19.93	7.68	1.27	4.47	0.77369386
1		Arabis-03-21-157-22-02D32.jpg	157	158_22	out	213.65	7.06	1.81	2.17	1.99	1.98	1.91	1.94	6.42	6.46	6.44	8.99	8.93	8.96	6.22	6.15	6.18	8.97	8.92	8.95	14.41	17.72	16.06	3.39	2.80	3.09	0.718478223
1		Arabis-03-21-157-22-02D33.JPG	157	158_22	out	231.60	5.81	1.64	1.75	1.69	2.58	2.46	2.52	6.35	6.19	6.27	8.39	8.26	8.32	6.15	5.94	6.04	8.38	8.25	8.32	14.62	16.38	15.50	1.53	2.19	1.86	0.753738911
1		Arabis-03-21-157-22-02D34.JPG	157	158_22	out	216.02	5.61	1.88	1.64	1.76	3.49	3.34	3.42	6.50	6.22	6.36	9.07	8.93	9.00	6.26	6.01	6.13	9.05	8.92	8.99	15.80	14.84	15.32	3.51	2.87	3.19	0.706348556
1		Arabis-03-22-158-12-01D31.jpg	158	158_12	out	212.22	7.03	2.52	2.28	2.40	0.53	0.48	0.50	5.20	5.01	5.11	7.41	7.45	7.43	4.99	4.93	4.96	7.40	7.45	7.42	16.41	10.13	13.27	2.94	1.83	2.39	0.687126806
1		Arabis-03-22-158-12-01D32.jpg	158	158_12	out	205.00	5.31	1.39	1.01	1.20	2.81	2.69	2.75	5.23	5.39	5.31	8.07	7.99	8.03	5.04	5.29	5.17	8.05	7.99	8.02	15.19	10.77	12.98	4.42	0.03	2.22	0.660612795
1		Arabis-04-05-158-14-03D31.jpg	158	158_14	out	212.90	5.44	1.31	1.06	1.19	2.81	2.99	2.90	6.06	5.91	5.98	8.21	8.40	8.31	5.94	5.82	5.88	8.19	8.39	8.29	11.59	9.68	10.64	3.89	3.55	3.72	0.720260301
1		Arabis-04-05-158-14-03D32.jpg	158	158_14	out	215.03	5.03	1.70	1.64	1.67	1.95	2.25	2.10	5.09	5.05	5.07	6.94	7.26	7.10	4.80	4.78	4.79	6.92	7.25	7.09	19.38	18.74	19.06	3.70	2.88	3.29	0.714218498
1		Arabis-04-12-158-05-02D31.jpg	158	158_5	out	209.70	5.25	2.30	2.01	2.15	3.69	3.76	3.72	5.52	5.63	5.57	8.88	9.01	8.94	5.03	5.26	5.14	8.85	9.00	8.93	24.49	20.92	22.71	4.95	1.54	3.24	0.623214581
1		Arabis-04-12-158-05-02D32.jpg	158	158_5	out	221.40	4.81	2.10	1.82	1.96	4.05	3.88	3.96	5.67	5.86	5.77	8.77	8.69	8.73	5.28	5.63	5.46	8.69	8.69	8.69	21.20	16.07	18.64	7.45	0.30	3.87	0.660501241
1		Arabis-04-12-158-05-02D33.JPG	158	158_5	out	229.15	4.89	1.50	1.86	1.68	4.03	3.97	4.00	5.25	5.61	5.43	8.91	8.85	8.88	5.03	5.31	5.17	8.89	8.84	8.87	16.49	18.81	17.65	2.99	2.84	2.91	0.611548879
1		Arabis-04-12-158-05-02D34.JPG	158	158_5	out	228.80	5.12	1.90	1.84	1.87	4.17	4.10	4.13	5.99	5.70	5.84	9.28	9.22	9.25	5.71	5.41	5.56	9.27	9.21	9.24	17.57	18.60	18.08	2.19	1.02	1.60	0.632002113
1		Arabis-04-12-161-03-00D31.jpg	161	161_3	in	221.41	4.44	2.21	2.10	2.16	0.82	1.09	0.95	2.58	2.81	2.70	4.92	4.97	4.95	2.42	2.61	2.52	4.87	4.87	4.87	20.35	21.61	20.98	8.21	11.57	9.89	0.544963595
1		Arabis-04-12-161-03-00D32.jpg	161	161_3	in	199.21	4.89	1.91	1.74	1.83	1.30	1.34	1.32	3.87	3.89	3.88	6.07	6.19	6.13	3.60	3.68	3.64	6.04	6.18	6.11	21.41	18.82	20.12	5.54	3.36	4.45	0.632303904
1		Arabis-04-12-161-03-00D33.JPG	161	161_3	in	208.02	5.04	2.83	2.72	2.77	1.05	0.82	0.93	2.46	2.64	2.55	5.38	5.13	5.26	2.33	2.48	2.40	5.29	5.07	5.18	18.85	20.29	19.57	10.92	9.17	10.04	0.484580378
1		Arabis-04-12-161-03-00D34.JPG	161	161_3	in	210.62	5.40	2.39	2.53	2.46	1.17	1.22	1.19	3.37	3.52	3.45	6.45	6.34	6.39	3.22	3.25	3.24	6.43	6.28	6.35	17.12	22.44	19.78	4.94	7.65	6.30	0.538888568
1		Arabis-04-16-166-02-03D31.jpg	166	166_2	out	215.58	6.33	1.46	2.10	1.78	1.54	1.51	1.53	6.18	5.83	6.00	7.83	7.77	7.80	6.02	5.50	5.76	7.81	7.75	7.78	13.31	19.28	16.29	3.11	3.77	3.44	0.770023134
1		Arabis-04-16-166-02-03D32.jpg	166	166_2	out	215.39	5.50	2.33	1.92	2.12	3.35	3.17	3.26	6.27	6.28	6.28	8.82	8.68	8.75	5.83	6.00	5.92	8.79	8.68	8.74	21.58	17.15	19.37	4.10	0.02	2.06	0.717606406
1		Arabis-04-16-166-02-03D33.JPG	166	166_2	out	228.71	5.97	2.85	2.19	2.52	2.28	1.90	2.09	5.45	5.81	5.63	8.10	7.81	7.95	4.79	5.41	5.10	8.05	7.79	7.92	28.48	21.42	24.95	6.71	3.95	5.33	0.70779951
1		Arabis-04-16-166-02-03D34.JPG	166	166_2	out	241.72	7.41	3.17	3.58	3.37	0.91	1.45	1.18	5.97	6.21	6.09	8.30	8.21	8.26	5.44	5.44	5.44	8.30	8.11	8.21	24.52	28.80	26.66	1.09	8.86	4.97	0.737610873
1		Arabis-04-24-160-04-02D31.jpg	160	160_4	in	217.64	5.08	2.48	2.16	2.32	1.62	1.59	1.61	3.75	3.40	3.57	6.53	6.55	6.54	3.32	3.22	3.27	6.48	6.51	6.49	27.65	18.77	23.21	7.19	6.34	6.76	0.546355284
1		Arabis-04-24-160-04-02D32.jpg	160	160_4	in	222.40	5.63	2.24	2.68	2.46	0.69	0.54	0.61	3.95	4.08	4.02	5.83	5.82	5.83	3.76	3.65	3.70	5.79	5.80	5.80	18.19	26.37	22.28	6.61	5.01	5.81	0.688878334
1		Arabis-04-24-160-04-02D33.JPG	160	160_4	in	225.20	4.30	2.03	2.56	2.30	0.81	0.93	0.87	2.96	2.83	2.90	5.08	5.00	5.04	2.69	2.32	2.50	5.07	4.96	5.01	24.83	35.08	29.95	2.73	7.50	5.12	0.575024457
1		Arabis-04-24-160-04-02D34.JPG	160	160_4	in	212.80	5.12	2.31	2.39	2.35	1.15	0.96	1.06	3.56	3.60	3.58	6.10	6.05	6.08	3.28	3.27	3.27	6.07	6.05	6.06	23.04	24.84	23.94	6.10	2.46	4.28	0.589198968
1		Arabis-04-25-158-11-03D31.jpg	158	158_11	out	224.21	5.85	1.99	2.00	2.00	2.32	2.26	2.29	5.28	4.92	5.10	8.11	8.11	8.11	4.97	4.65	4.81	8.08	8.11	8.10	19.82	19.04	19.43	4.57	0.01	2.29	0.629447099
1		Arabis-04-25-158-11-03D32.jpg	158	158_11	out	234.00	6.48	1.39	1.94	1.67	2.82	2.81	2.81	7.05	6.67	6.86	9.29	9.20	9.25	6.93	6.38	6.65	9.29	9.17	9.23	10.79	16.89	13.84	1.38	5.24	3.31	0.741744093
1		Arabis-05-13-158-10-02D31.jpg	158	158_10	out	217.30	5.66	1.92	1.88	1.90	3.11	3.14	3.13	6.09	6.23	6.16	8.75	8.78	8.77	5.78	5.95	5.86	8.74	8.77	8.75	18.32	17.33	17.82	2.98	3.01	3.00	0.702428888
1		Arabis-05-13-158-10-02D32.jpg	158	158_10	out	203.30	5.62	2.14	1.85	2.00	3.38	3.34	3.36	6.33	6.29	6.31	8.96	8.95	8.96	5.96	6.03	6.00	8.94	8.95	8.94	19.53	16.65	18.09	4.14	1.74	2.94	0.704594515
1		Arabis-05-17-151-17-02D31.jpg	151	151_17	in	200.71	4.35	2.28	2.41	2.34	1.40	1.29	1.35	2.86	2.61	2.73	5.53	5.41	5.47	2.52	2.29	2.40	5.46	5.35	5.41	28.37	28.71	28.54	8.73	8.59	8.66	0.499806259
1		Arabis-05-17-151-17-02D32.jpg	151	151_17	in	199.44	4.27	2.28	2.48	2.38	0.65	0.71	0.68	2.50	2.37	2.43	4.24	4.35	4.29	2.26	2.07	2.16	4.19	4.29	4.24	25.40	29.01	27.20	8.76	9.43	9.09	0.567054914
1		Arabis-05-17-151-17-02D33.JPG	151	151_17	in	217.73	4.17	2.18	2.31	2.25	1.05	0.89	0.97	2.66	2.83	2.74	4.71	4.86	4.78	2.36	2.40	2.38	4.61	4.82	4.72	27.41	31.90	29.66	11.69	7.13	9.41	0.573472594
1		Arabis-05-17-151-17-02D34.JPG	151	151_17	in	224.00	4.58	2.70	2.93	2.81	0.95	0.88	0.92	2.70	2.94	2.82	4.80	4.96	4.88	2.29	2.30	2.29	4.70	4.89	4.80	31.92	38.57	35.25	11.38	9.59	10.48	0.577758041
1		Arabis-05-19-158-18-01D31.jpg	158	158_18	out	234.85	5.84	2.21	1.89	2.05	3.58	3.74	3.66	6.97	6.59	6.78	9.40	9.57	9.48	6.66	6.34	6.50	9.38	9.55	9.47	17.10	16.04	16.57	3.15	2.73	2.94	0.715528897
1		Arabis-05-19-158-18-01D32.jpg	158	158_18	out	220.03	4.24	1.23	1.07	1.15	3.67	3.71	3.69	5.27	5.09	5.18	7.90	7.93	7.91	5.21	5.04	5.12	7.90	7.91	7.90	8.26	8.04	8.15	2.15	3.55	2.85	0.654116466
1		Arabis-05-20-151-03-00D31.jpg	151	151_3	in	210.61	4.67	1.57	1.59	1.58	1.51	1.64	1.57	3.41	3.37	3.39	6.13	6.23	6.18	3.31	3.28	3.30	6.12	6.21	6.16	13.47	13.33	13.40	4.03	5.17	4.60	0.548260611
1		Arabis-05-20-151-03-00D32.jpg	151	151_3	in	218.91	4.44	2.32	1.96	2.14	1.65	1.60	1.62	3.02	3.05	3.04	5.85	6.03	5.94	2.64	2.84	2.74	5.77	6.02	5.90	29.07	21.56	25.31	9.56	2.15	5.85	0.511380454
1		Arabis-06-04-158-19-02D31.jpg	158	158_19	out	204.84	5.79	1.40	2.85	2.12	1.92	2.01	1.96	5.13	5.43	5.28	7.70	7.78	7.74	5.00	4.74	4.87	7.70	7.77	7.73	12.95	29.17	21.06	1.79	2.44	2.12	0.682298796
1		Arabis-06-04-158-19-02D32.jpg	158	158_19	out	203.20	5.53	1.34	1.68	1.51	2.02	1.95	1.99	5.32	5.23	5.27	7.53	7.47	7.50	5.16	4.98	5.07	7.53	7.46	7.50	14.00	17.65	15.83	2.07	1.98	2.03	0.703290034
1		Arabis-06-04-158-19-02D33.JPG	158	158_19	out	208.81	4.69	1.40	1.46	1.43	2.83	3.15	2.99	4.72	5.23	4.97	7.50	7.85	7.67	4.51	5.03	4.77	7.48	7.85	7.66	17.08	15.84	16.46	3.76	0.11	1.94	0.648056276
1		Arabis-06-04-158-19-02D34.JPG	158	158_19	out	208.41	5.24	2.30	1.84	2.07	2.38	1.79	2.08	4.25	4.07	4.16	7.45	7.03	7.24	3.84	3.88	3.86	7.37	7.03	7.20	25.47	17.58	21.52	8.15	0.30	4.23	0.574927003
1		Arabis-06-07-157-07-01D31.jpg	157	157_7	out	220.31	5.24	2.45	2.10	2.27	3.65	3.71	3.68	6.12	5.69	5.91	8.86	8.94	8.90	5.62	5.29	5.46	8.84	8.94	8.89	23.27	21.61	22.44	3.67	1.97	2.82	0.663388898
1		Arabis-06-07-157-07-01D32.jpg	157	157_7	out	221.79	5.48	1.59	1.61	1.60	3.23	2.85	3.04	5.98	4.02	5.00	8.66	8.33	8.49	5.77	3.98	4.87	8.63	8.33	8.48	15.12	8.52	11.82	4.68	0.31	2.50	0.588587121
1		Arabis-06-07-157-07-01D33.jpg	157	157_7	out	206.32	6.71	2.07	1.11	1.59	2.67	2.62	2.65	6.10	6.39	6.24	9.23	9.31	9.27	5.81	6.30	6.06	9.17	9.30	9.24	17.76	9.28	13.52	6.53	2.41	4.47	0.673688742
1		Arabis-06-08-166-08-01D31.jpg	166	166_8	out	210.95	3.78	1.98	1.65	1.82	3.90	3.75	3.83	5.22	5.07	5.14	7.65	7.53	7.59	4.97	4.93	4.95	7.61	7.53	7.57	17.69	13.42	15.56	5.25	0.97	3.11	0.677947362
1		Arabis-06-08-166-08-01D32.jpg	166	166_8	out	207.20	5.01	1.56	1.79	1.67	2.71	2.59	2.65	4.86	4.75	4.80	7.72	7.57	7.65	4.62	4.44	4.53	7.72	7.55	7.64	18.10	20.86	19.48	1.02	4.07	2.54	0.628166639
1		Arabis-06-09-157-15-01D31.jpg	157	157_15	out	210.61	3.38	1.99	2.71	2.35	4.93	4.94	4.94	4.78	4.54	4.66	8.32	8.30	8.31	4.48	3.65	4.07	8.31	8.27	8.29	20.33	36.42	28.38	1.49	4.96	3.22	0.560803938
1		Arabis-06-09-157-15-01D32.jpg	157	157_15	out	216.01	4.18	1.60	1.39	1.50	3.68	3.70	3.69	4.93	5.23	5.08	7.83	7.87	7.85	4.69	5.13	4.91	7.81	7.86	7.83	17.92	11.14	14.53	4.43	2.72	3.58	0.647543208
1		Arabis-06-09-157-21-02D31.jpg	157	157_21	out	207.93	5.73	1.87	1.88	1.88	3.36	3.52	3.44	6.38	6.51	6.44	9.09	9.22	9.15	6.11	6.25	6.18	9.09	9.19	9.14	16.69	16.15	16.42	0.57	4.15	2.36	0.704046955
1		Arabis-06-09-157-21-02D32.jpg	157	157_21	out	210.50	4.99	2.48	1.29	1.89	3.13	3.08	3.11	5.83	5.54	5.69	8.11	8.07	8.09	5.28	5.41	5.35	8.10	8.07	8.08	25.03	12.69	18.86	2.60	0.46	1.53	0.703066313
1		Arabis-06-09-157-21-02D33.JPG	157	157_21	out	206.85	5.65	1.47	1.37	1.42	2.90	2.83	2.86	6.08	6.09	6.08	8.51	8.47	8.49	5.90	5.94	5.92	8.49	8.47	8.48	13.82	12.66	13.24	3.77	0.83	2.30	0.716336773
1		Arabis-06-09-157-21-02D34.JPG	157	157_21	out	218.41	4.80	1.39	1.39	1.39	2.88	2.66	2.77	5.04	5.28	5.16	7.65	7.45	7.55	4.84	5.11	4.97	7.63	7.45	7.54	16.04	14.80	15.42	4.05	1.14	2.59	0.683449244
1		Arabis-06-12-151-09-01D31.jpg	151	151_9	in	210.50	4.60	2.70	2.60	2.65	1.00	1.02	1.01	2.92	2.87	2.89	5.51	5.41	5.46	2.44	2.46	2.45	5.49	5.37	5.43	33.53	30.88	32.20	4.79	7.15	5.97	0.530303943
1		Arabis-06-12-151-09-01D32.jpg	151	151_9	in	210.91	5.21	3.33	3.35	3.34	0.66	0.84	0.75	2.96	3.00	2.98	5.13	5.16	5.14	2.38	2.39	2.39	5.09	5.09	5.09	36.30	37.09	36.69	7.23	9.27	8.25	0.579206711
1		Arabis-06-17-160-08-01D31.jpg	160	160_8	in	232.24	4.47	2.05	2.22	2.14	0.93	1.14	1.04	2.86	2.94	2.90	5.40	5.49	5.44	2.68	2.65	2.67	5.40	5.46	5.43	20.69	25.68	23.19	0.65	5.82	3.23	0.533522628
1		Arabis-06-17-160-08-01D32.jpg	160	160_8	in	224.60	4.85	2.10	1.77	1.94	0.38	0.23	0.31	3.27	3.41	3.34	5.23	5.07	5.15	3.08	3.30	3.19	5.23	5.07	5.15	19.98	14.58	17.28	0.81	0.94	0.88	0.649211999
1		Arabis-06-27-160-13-01D31.jpg	160	160_13	in	212.54	4.85	1.86	1.87	1.87	1.55	1.80	1.68	3.61	3.59	3.60	6.37	6.39	6.38	3.41	3.39	3.40	6.35	6.30	6.33	19.11	19.21	19.16	3.41	9.57	6.49	0.564428464
1		Arabis-06-27-160-13-01D32.jpg	160	160_13	in	207.40	4.50	1.76	1.56	1.66	0.98	1.03	1.00	3.91	3.64	3.78	5.39	5.31	5.35	3.60	3.46	3.53	5.37	5.26	5.32	22.78	18.43	20.61	4.81	7.49	6.15	0.706180095
1		Arabis-06-27-166-09-00D31.jpg	166	166_9	out	217.80	4.72	1.00	1.68	1.34	1.90	1.99	1.95	4.72	4.58	4.65	6.60	6.63	6.62	4.61	4.28	4.45	6.60	6.60	6.60	12.18	20.70	16.44	2.10	5.59	3.84	0.702651537
1		Arabis-06-27-166-09-00D32.jpg	166	166_9	out	226.50	5.03	0.74	1.42	1.08	2.69	2.81	2.75	4.71	4.98	4.85	7.72	7.79	7.75	4.67	4.78	4.73	7.72	7.76	7.74	7.83	16.34	12.08	0.95	4.96	2.95	0.62543539
1		Arabis-07-04-166-12-01D31.jpg	166	166_12	out	205.82	6.14	1.42	1.64	1.53	2.11	2.11	2.11	6.09	6.20	6.14	8.23	8.22	8.23	5.93	5.98	5.95	8.23	8.21	8.22	13.37	15.23	14.30	1.79	2.61	2.20	0.746823746
1		Arabis-07-04-166-12-01D32.jpg	166	166_12	out	210.50	6.13	2.06	1.57	1.82	2.24	2.25	2.25	5.70	5.92	5.81	8.32	8.38	8.35	5.37	5.72	5.55	8.30	8.38	8.34	19.65	14.85	17.25	3.79	0.81	2.30	0.696056169
1		Arabis-07-04-166-12-01D33.JPG	166	166_12	out	226.02	5.37	1.93	2.11	2.02	1.98	2.19	2.09	4.00	4.17	4.09	7.34	7.49	7.42	3.82	3.89	3.86	7.34	7.47	7.40	16.90	21.13	19.01	1.90	4.77	3.34	0.550888555
1		Arabis-07-04-166-12-01D34.JPG	166	166_12	out	232.21	5.93	1.98	1.72	1.85	2.27	2.43	2.35	5.43	5.53	5.48	8.19	8.34	8.27	5.12	5.30	5.21	8.19	8.34	8.26	19.47	16.82	18.14	1.28	2.36	1.82	0.663052252
1		Arabis-07-08-158-17-02D31.jpg	158	158_17	out	208.32	7.60	3.21	2.55	2.88	0.50	0.61	0.55	5.57	5.53	5.55	8.03	8.01	8.02	5.17	5.39	5.28	8.02	8.00	8.01	22.02	13.24	17.63	1.93	3.25	2.59	0.692481546
1		Arabis-07-08-158-17-02D32.jpg	158	158_17	out	211.65	7.27	2.86	3.31	3.09	0.57	0.71	0.64	5.17	5.29	5.23	7.84	7.75	7.79	4.91	4.80	4.86	7.84	7.73	7.78	18.21	24.72	21.46	0.31	3.99	2.15	0.6708805
1		Arabis-07-12-160-06-00D31.jpg	160	160_6	in	220.21	4.38	1.90	1.92	1.91	1.65	1.50	1.58	3.17	3.37	3.27	5.87	5.87	5.87	2.93	3.07	3.00	5.81	5.86	5.84	22.55	24.47	23.51	8.08	2.69	5.39	0.557786829
1		Arabis-07-12-160-06-00D32.jpg	160	160_6	in	219.33	6.03	2.53	2.34	2.43	0.62	0.28	0.45	4.15	4.18	4.17	6.18	6.30	6.24	3.92	4.01	3.96	6.15	6.30	6.22	19.46	16.30	17.88	5.62	0.77	3.19	0.66772278
1		Arabis-07-13-160-03-02D31.jpg	160	160_3	in	205.55	4.58	2.50	2.39	2.45	1.59	1.50	1.55	3.30	3.21	3.26	6.08	6.06	6.07	2.80	2.79	2.79	6.05	6.05	6.05	32.04	29.62	30.83	5.70	3.03	4.36	0.536078897
0	Photo bad quality, affects right anther tip	Arabis-07-13-160-03-02D32.jpg	160	160_3	in	207.76	4.87	2.52	NA	2.52	1.46	1.71	1.59	3.64		3.64	6.32	6.26	6.29	3.14		3.14	6.32	6.16	6.24	30.24		30.24	0.93	10.32	5.63	0.578383953
1		Arabis-07-13-160-03-02D33.JPG	160	160_3	in	221.32	5.72	2.98	2.71	2.84	0.75	0.52	0.63	3.90	3.90	3.90	6.29	6.19	6.24	3.42	3.55	3.48	6.27	6.19	6.23	28.85	24.51	26.68	4.66	2.07	3.37	0.624727349
1		Arabis-07-13-160-03-02D34.JPG	160	160_3	in	219.70	3.76	1.46	1.55	1.51	1.25	1.35	1.30	2.98	3.04	3.01	4.92	4.81	4.87	2.78	2.79	2.79	4.90	4.71	4.80	21.21	23.43	22.32	6.15	11.59	8.87	0.618941427
1		Arabis-07-13-160-03-02D35.JPG	160	160_3	in	221.52	4.05	1.90	2.32	2.11	1.51	1.50	1.51	3.26	3.31	3.28	5.56	5.48	5.52	2.89	2.71	2.80	5.56	5.46	5.51	27.55	34.97	31.26	1.23	5.52	3.37	0.594729918
1		Arabis-07-18-166-11-03D31.jpg	166	166_11	out	220.21	4.59	1.53	1.56	1.55	2.44	2.51	2.47	5.03	5.41	5.22	6.97	7.09	7.03	4.80	5.22	5.01	6.94	7.09	7.01	17.56	15.30	16.43	5.27	1.37	3.32	0.742966858
1		Arabis-07-18-166-11-03D32.jpg	166	166_11	out	221.41	5.87	1.48	1.71	1.59	2.08	2.50	2.29	6.07	6.11	6.09	7.95	8.35	8.15	5.89	5.87	5.88	7.95	8.34	8.15	14.08	16.24	15.16	0.66	2.50	1.58	0.747519479
1		Arabis-07-26-158-01-01D31.jpg	158	158_1	out	224.00	6.13	1.32	1.08	1.20	2.65	2.58	2.62	6.09	6.23	6.16	8.72	8.70	8.71	5.95	6.14	6.04	8.69	8.69	8.69	12.39	10.02	11.21	4.38	2.11	3.25	0.707611123
1		Arabis-07-26-158-01-01D32.jpg	158	158_1	out	217.80	6.42	1.72	1.12	1.42	2.90	2.63	2.76	6.80	6.79	6.79	9.20	9.05	9.13	6.58	6.70	6.64	9.15	9.05	9.10	14.57	9.22	11.90	6.29	0.76	3.52	0.744530079
1		Arabis-07-26-158-01-01D33.JPG	158	158_1	out	218.71	5.35	1.20	1.06	1.13	2.86	2.78	2.82	5.80	5.78	5.79	8.20	8.11	8.16	5.68	5.69	5.69	8.20	8.11	8.15	11.50	9.94	10.72	1.87	2.03	1.95	0.709820422
1		Arabis-07-26-158-01-01D34.JPG	158	158_1	out	222.27	5.02	1.54	1.29	1.42	3.37	3.35	3.36	6.04	6.02	6.03	8.37	8.36	8.37	5.90	5.95	5.93	8.36	8.36	8.36	12.07	8.56	10.32	3.31	1.72	2.51	0.72052382
1		Arabis-08-09-166-05-02D31.jpg	166	166_5	out	234.11	5.57	2.27	2.31	2.29	1.79	1.52	1.65	4.84	5.03	4.94	7.13	7.07	7.10	4.43	4.58	4.51	7.06	7.07	7.07	23.83	24.43	24.13	8.04	2.07	5.05	0.69503167
1		Arabis-08-09-166-05-02D32.jpg	166	166_5	out	214.64	5.28	2.86	2.61	2.73	1.59	1.86	1.73	5.16	5.22	5.19	6.86	7.14	7.00	4.39	4.57	4.48	6.85	7.14	6.99	31.69	28.81	30.25	2.48	1.32	1.90	0.742010998
1		Arabis-08-10-157-13-02D31.jpg	157	157_13	out	209.70	5.10	2.01	1.88	1.94	2.47	2.53	2.50	4.91	5.21	5.06	7.55	7.62	7.59	4.52	4.86	4.69	7.55	7.62	7.58	23.03	20.98	22.01	2.55	1.77	2.16	0.666289435
1		Arabis-08-10-157-13-02D32.jpg	157	157_13	out	207.40	4.87	2.20	1.75	1.97	2.64	2.63	2.64	5.39	5.24	5.32	7.47	7.47	7.47	4.92	4.94	4.93	7.44	7.45	7.45	24.06	19.45	21.76	4.57	3.85	4.21	0.712089754
1		Arabis-08-17-151-06-03D31.jpg	151	151_6	in	223.16	3.68	1.77	1.48	1.62	1.29	1.18	1.23	2.72	2.95	2.84	4.86	4.72	4.79	2.42	2.73	2.57	4.83	4.68	4.75	27.06	22.52	24.79	6.80	7.56	7.18	0.591595684
1		Arabis-08-17-151-06-03D32.jpg	151	151_6	in	219.62	3.63	1.77	1.57	1.67	1.41	1.47	1.44	2.79	2.84	2.81	4.94	5.00	4.97	2.46	2.58	2.52	4.90	4.96	4.93	28.41	24.35	26.38	7.25	7.41	7.33	0.566486049
1		Arabis-08-26-151-11-01D31.jpg	151	151_11	in	207.42	3.62	1.68	2.15	1.91	1.34	1.43	1.38	2.90	2.89	2.89	4.82	4.88	4.85	2.58	2.32	2.45	4.77	4.81	4.79	27.13	36.36	31.74	8.14	9.38	8.76	0.596477867
1		Arabis-08-26-151-11-01D32.jpg	151	151_11	in	201.40	3.98	2.14	2.21	2.18	1.08	0.83	0.96	2.63	2.77	2.70	4.82	4.69	4.75	2.29	2.34	2.31	4.76	4.66	4.71	29.75	32.30	31.03	8.98	5.90	7.44	0.567853768
1		Arabis-08-26-151-11-01D33.JPG	151	151_11	in	214.35	4.61	2.45	2.26	2.35	0.67	1.00	0.84	3.08	3.07	3.08	5.14	5.14	5.14	2.68	2.78	2.73	5.12	5.06	5.09	29.36	25.28	27.32	4.82	10.05	7.44	0.598159656
1		Arabis-08-26-151-11-01D34.JPG	151	151_11	in	212.12	3.80	2.46	2.39	2.43	0.78	0.68	0.73	2.42	2.38	2.40	4.16	4.00	4.08	1.87	1.89	1.88	4.10	3.95	4.02	39.10	37.30	38.20	10.04	9.59	9.81	0.587140576
1		Arabis-08-26-157-03-00D31.jpg	157	157_3	out	180.02	5.36	1.71	1.39	1.55	3.00	2.93	2.97	5.89	5.88	5.89	8.35	8.28	8.31	5.65	5.73	5.69	8.34	8.28	8.31	16.63	13.21	14.92	2.74	2.07	2.41	0.708238041
1		Arabis-08-26-157-03-00D32.jpg	157	157_3	out	219.03	4.92	1.75	2.32	2.03	3.56	3.55	3.56	5.70	5.90	5.80	8.46	8.47	8.47	5.45	5.45	5.45	8.45	8.46	8.46	17.02	22.46	19.74	3.59	1.67	2.63	0.685400435
1		Arabis-09-00-161-02-00D31.jpg	161	161_2	in	208.63	3.89	2.31	1.99	2.15	1.61	1.48	1.54	3.16	3.31	3.23	5.25	5.31	5.28	2.54	2.84	2.69	5.15	5.29	5.22	36.44	30.79	33.61	10.88	5.01	7.95	0.612582646
1		Arabis-09-00-161-02-00D32.jpg	161	161_2	in	208.00	4.57	1.82	1.90	1.86	1.87	1.89	1.88	3.96	3.91	3.94	6.42	6.45	6.43	3.64	3.57	3.60	6.41	6.44	6.43	23.24	24.27	23.75	2.62	2.66	2.64	0.611809304
1		Arabis-09-00-161-02-00D33.JPG	161	161_2	in	231.70	4.07	1.62	1.76	1.69	1.00	0.98	0.99	2.78	3.15	2.97	4.94	5.04	4.99	2.66	2.87	2.77	4.91	5.03	4.97	16.80	24.17	20.48	6.31	2.12	4.22	0.594486163
1		Arabis-09-00-161-02-00D34.JPG	161	161_2	in	221.11	3.54	2.05	2.14	2.09	1.12	0.97	1.05	2.21	2.31	2.26	4.62	4.37	4.50	1.86	1.88	1.87	4.61	4.34	4.47	32.34	35.65	33.99	4.05	7.25	5.65	0.502186754
1		Arabis-09-02-157-08-01D31.jpg	157	157_8	out	240.90	5.85	1.55	1.84	1.70	2.86	2.74	2.80	5.85	5.97	5.91	8.69	8.58	8.63	5.64	5.68	5.66	8.68	8.58	8.63	15.25	17.87	16.56	2.92	1.23	2.08	0.684605221
1		Arabis-09-02-157-08-01D32.jpg	157	157_8	out	252.41	6.99	2.22	2.60	2.41	1.44	1.32	1.38	5.88	6.20	6.04	8.28	8.29	8.28	5.62	5.76	5.69	8.25	8.29	8.27	17.24	21.68	19.46	4.88	1.67	3.27	0.729078822
1		Arabis-09-06-166-14-01D31.jpg	166	166_14	out	203.38	5.16	1.45	1.32	1.38	2.22	2.16	2.19	4.48	4.43	4.45	7.32	7.27	7.29	4.32	4.32	4.32	7.29	7.25	7.27	15.21	13.25	14.23	5.13	4.25	4.69	0.610722517
1		Arabis-09-06-166-14-01D32.jpg	166	166_14	out	228.81	5.77	1.49	1.52	1.51	2.52	2.84	2.68	5.50	5.63	5.56	8.27	8.58	8.43	5.31	5.43	5.37	8.26	8.57	8.42	14.90	15.29	15.10	2.74	3.27	3.00	0.660181122
1		Arabis-09-06-166-14-01D33.JPG	166	166_14	out	228.50	5.08	0.83	1.22	1.03	2.34	2.15	2.24	4.89	4.46	4.67	7.38	7.18	7.28	4.82	4.35	4.59	7.37	7.16	7.27	9.28	12.72	11.00	3.67	4.28	3.98	0.641536205
1		Arabis-09-06-166-14-01D34.JPG	166	166_14	out	215.70	5.16	1.44	1.30	1.37	2.33	2.34	2.34	5.13	5.20	5.16	7.33	7.49	7.41	4.93	5.03	4.98	7.26	7.49	7.37	16.06	14.44	15.25	7.75	1.91	4.83	0.696873433
1		Arabis-09-21-160-12-01D31.jpg	160	160_12	in	194.60	6.06	2.88	3.30	3.09	0.47	1.05	0.76	3.76	3.87	3.82	6.40	6.43	6.41	3.51	3.37	3.44	6.39	6.35	6.37	20.80	29.51	25.15	2.98	9.08	6.03	0.594971571
1		Arabis-09-21-160-12-01D32.jpg	160	160_12	in	191.82	4.59	2.05	2.07	2.06	0.52	0.51	0.51	3.01	3.09	3.05	5.06	4.91	4.98	2.82	2.87	2.85	5.05	4.89	4.97	20.19	21.89	21.04	2.73	4.83	3.78	0.612053961
1		Arabis-09-24-158-06-01D31.jpg	158	158_6	out	226.50	4.55	1.35	1.20	1.27	3.18	3.07	3.12	4.73	4.65	4.69	7.70	7.61	7.65	4.54	4.49	4.52	7.68	7.59	7.63	16.53	14.94	15.73	4.41	3.25	3.83	0.613260198
1		Arabis-09-24-158-06-01D32.jpg	158	158_6	out	220.63	4.84	1.96	2.09	2.03	3.36	3.40	3.38	6.13	6.10	6.11	8.19	8.20	8.19	5.90	5.81	5.86	8.18	8.17	8.17	15.60	17.70	16.65	2.82	4.81	3.82	0.746114273
1		Arabis-10-03-151-00-00D31.jpg	151	151_0	in	203.00	5.08	2.92	2.23	2.58	1.10	0.80	0.95	3.37	3.51	3.44	6.00	5.84	5.92	2.82	3.27	3.04	5.97	5.83	5.90	33.27	21.66	27.47	6.22	2.88	4.55	0.581810204
1		Arabis-10-03-151-00-00D32.jpg	151	151_0	in	207.16	5.15	3.24	2.91	3.08	0.95	0.40	0.68	3.41	3.32	3.36	5.32	5.45	5.38	2.68	2.82	2.75	5.23	5.44	5.34	38.16	31.82	34.99	10.26	2.86	6.56	0.624712581
1		Arabis-10-03-151-00-00D33.JPG	151	151_0	in	214.30	5.64	3.08	3.12	3.10	0.80	0.41	0.60	3.36	3.18	3.27	5.87	5.88	5.88	2.98	2.85	2.92	5.82	5.87	5.85	27.44	26.14	26.79	7.60	3.29	5.44	0.555904379
1		Arabis-10-03-151-00-00D34.JPG	151	151_0	in	209.60	4.70	2.68	2.48	2.58	0.97	0.52	0.75	2.81	2.82	2.81	4.92	4.68	4.80	2.43	2.54	2.49	4.82	4.65	4.74	30.17	25.45	27.81	11.34	6.37	8.85	0.585914612
1		Arabis-10-06-151-04-01D33.JPG	151	151_4	in	216.20	4.71	2.25	2.01	2.13	1.13	1.16	1.14	3.08	3.22	3.15	5.68	5.80	5.74	2.83	3.03	2.93	5.64	5.79	5.71	23.41	19.93	21.67	6.59	4.19	5.39	0.549267803
1		Arabis-10-06-151-04-01D34.JPG	151	151_4	in	214.30	4.68	2.36	2.32	2.34	1.30	1.24	1.27	3.04	2.92	2.98	5.88	5.86	5.87	2.73	2.67	2.70	5.85	5.84	5.84	26.01	23.68	24.84	5.66	4.39	5.02	0.507952284
1		Arabis-10-09-157-16-02D31.jpg	157	157_16	out	230.00	4.72	1.61	2.36	1.99	3.66	4.08	3.87	5.86	5.86	5.86	8.38	8.75	8.56	5.72	5.40	5.56	8.37	8.70	8.54	12.50	22.74	17.62	1.91	6.08	4.00	0.684197562
1		Arabis-10-09-157-16-02D32.jpg	157	157_16	out	214.44	3.85	1.38	1.74	1.56	3.53	3.64	3.58	4.75	4.88	4.82	7.37	7.45	7.41	4.61	4.62	4.62	7.37	7.42	7.40	14.06	18.63	16.35	0.02	5.28	2.65	0.649660627
1		Arabis-10-09-157-16-02D33.jpg	157	157_16	out	224.33	5.65	1.40	1.32	1.36	2.36	2.37	2.37	5.22	5.34	5.28	8.00	8.01	8.00	5.06	5.19	5.13	7.99	8.00	8.00	14.12	13.43	13.77	2.04	2.21	2.13	0.659651194
1		Arabis-10-09-157-16-02D34.JPG	157	157_16	out	231.60	5.26	1.45	1.49	1.47	3.19	3.08	3.13	5.59	5.48	5.54	8.44	8.33	8.38	5.40	5.28	5.34	8.43	8.32	8.38	15.00	15.81	15.40	2.64	2.13	2.38	0.660331175
1		Arabis-10-09-157-16-02D35.JPG	157	157_16	out	226.80	6.07	1.56	1.03	1.30	2.68	2.64	2.66	5.66	5.68	5.67	8.67	8.69	8.68	5.48	5.60	5.54	8.64	8.68	8.66	14.76	9.38	12.07	4.95	2.42	3.68	0.653341089
1		Arabis-10-13-151-05-01D31.jpg	151	151_5	in	206.40	4.60	2.65	2.54	2.59	1.44	1.46	1.45	3.15	3.05	3.10	5.90	5.85	5.87	2.62	2.62	2.62	5.85	5.78	5.82	33.87	31.02	32.44	7.09	8.50	7.80	0.528691833
1		Arabis-10-13-151-05-01D32.jpg	151	151_5	in	208.52	4.62	2.62	2.35	2.48	1.18	1.25	1.21	2.91	3.09	3.00	5.65	5.61	5.63	2.48	2.74	2.61	5.62	5.55	5.58	31.48	27.30	29.39	6.34	8.48	7.41	0.532175034
1		Arabis-10-13-151-05-01D33.JPG	151	151_5	in	214.31	3.84	1.93	2.02	1.97	1.13	1.02	1.08	2.70	2.85	2.78	4.80	4.71	4.75	2.39	2.45	2.42	4.75	4.67	4.71	27.98	30.86	29.42	8.04	7.35	7.69	0.584789973
1		Arabis-10-13-151-05-01D34.JPG	151	151_5	in	226.01	4.31	1.95	2.55	2.25	1.14	1.27	1.21	3.08	2.98	3.03	5.39	5.28	5.33	2.82	2.44	2.63	5.37	5.20	5.29	23.83	35.23	29.53	4.54	9.96	7.25	0.568297104
1		Arabis-11-05-151-07-03D31.jpg	151	151_7	in	227.51	5.00	2.53	3.03	2.78	0.41	0.88	0.65	3.10	3.07	3.08	5.00	5.12	5.06	2.82	2.53	2.67	4.99	5.04	5.02	24.39	34.68	29.54	4.75	9.92	7.33	0.609137183
1		Arabis-11-05-151-07-03D32.jpg	151	151_7	in	238.20	4.57	2.69	2.78	2.74	0.73	0.45	0.59	3.05	2.89	2.97	4.92	4.88	4.90	2.51	2.36	2.43	4.87	4.87	4.87	34.59	35.48	35.04	7.79	3.97	5.88	0.606091364
1		Arabis-11-23-157-12-01D31.jpg	157	157_12	out	212.11	4.58	2.24	2.76	2.50	4.44	4.27	4.36	6.50	6.65	6.58	9.03	8.84	8.93	6.36	6.29	6.32	9.03	8.82	8.93	12.13	19.11	15.62	0.15	3.43	1.79	0.736168594
1		Arabis-11-23-157-12-01D32.jpg	157	157_12	out	218.14	4.65	2.36	2.10	2.23	4.37	4.40	4.38	6.79	6.36	6.57	9.01	9.03	9.02	6.69	6.20	6.44	9.01	9.01	9.01	10.02	12.77	11.39	0.51	3.48	2.00	0.728815709
1		Arabis-11-23-157-12-01D33.JPG	157	157_12	out	217.81	5.09	1.50	1.67	1.58	3.57	3.46	3.52	6.24	6.08	6.16	8.66	8.55	8.61	6.15	5.91	6.03	8.66	8.55	8.61	9.81	13.83	11.82	0.43	1.12	0.78	0.715640346
1		Arabis-11-23-157-12-01D34.JPG	157	157_12	out	217.83	4.06	1.45	2.14	1.80	3.31	3.26	3.29	5.02	5.25	5.14	7.36	7.29	7.33	4.88	4.86	4.87	7.36	7.27	7.32	13.70	22.18	17.94	1.84	4.08	2.96	0.70132474
1		Arabis-12-05-158-13-03D31.jpg	158	158_13	out	211.21	7.09	1.85	1.83	1.84	1.86	1.87	1.87	6.21	6.29	6.25	8.76	8.92	8.84	6.02	6.10	6.06	8.71	8.91	8.81	14.13	14.13	14.13	5.95	2.53	4.24	0.70676442
1		Arabis-12-05-158-13-03D32.jpg	158	158_13	out	223.32	4.21	1.40	1.65	1.53	1.90	1.77	1.83	4.50	3.20	3.85	6.05	5.97	6.01	4.28	3.00	3.64	6.02	5.97	5.99	18.12	20.45	19.28	5.37	2.27	3.82	0.640373764
1		Arabis-12-08-166-13-01D31.jpg	166	166_13	out	208.11	4.94	2.62	2.56	2.59	2.79	2.99	2.89	5.03	4.98	5.00	7.73	7.88	7.80	4.33	4.32	4.33	7.72	7.84	7.78	30.46	29.89	30.17	1.96	5.30	3.63	0.641399241
1		Arabis-12-08-166-13-01D32.jpg	166	166_13	out	174.90	7.91	2.61	2.81	2.71	0.60	0.44	0.52	6.10	6.15	6.12	8.19	8.17	8.18	5.87	5.84	5.86	8.17	8.17	8.17	15.54	18.11	16.83	3.82	2.51	3.17	0.748460318
1		Arabis-12-08-166-13-01D33.JPG	166	166_13	out	207.40	5.10	1.26	1.86	1.56	2.48	2.40	2.44	5.38	5.14	5.26	7.55	7.50	7.53	5.24	4.80	5.02	7.54	7.50	7.52	13.42	20.88	17.15	3.42	0.25	1.84	0.699018172
1		Arabis-12-08-166-13-01D34.JPG	166	166_13	out	215.45	6.37	1.78	1.65	1.72	2.01	1.81	1.91	5.67	5.67	5.67	8.35	8.12	8.24	5.46	5.50	5.48	8.34	8.11	8.22	15.63	14.26	14.95	2.81	3.68	3.25	0.688224795
1		Arabis-12-14-151-15-03D31.jpg	151	151_15	in	211.20	4.48	2.32	2.19	2.25	1.06	1.08	1.07	2.95	3.02	2.98	5.36	5.45	5.41	2.61	2.73	2.67	5.32	5.42	5.37	27.83	25.59	26.71	6.79	5.55	6.17	0.552101231
1		Arabis-12-14-151-15-03D32.jpg	151	151_15	in	212.65	5.28	2.65	2.62	2.64	1.09	0.34	0.71	3.13	3.11	3.12	5.36	5.20	5.28	2.90	2.90	2.90	5.25	5.19	5.22	21.94	20.75	21.34	11.72	3.55	7.64	0.590279625
1		Arabis-12-14-151-15-03D33.JPG	151	151_15	in	230.90	4.70	2.29	2.64	2.46	1.00	0.98	0.99	2.87	2.97	2.92	5.24	5.30	5.27	2.67	2.55	2.61	5.17	5.24	5.20	21.45	30.86	26.16	9.68	8.92	9.30	0.553929892
1		Arabis-12-14-151-15-03D34.JPG	151	151_15	in	223.30	4.94	2.52	2.57	2.55	0.83	0.80	0.82	2.97	3.05	3.01	5.07	5.11	5.09	2.72	2.75	2.74	5.00	5.05	5.03	23.64	25.98	24.81	9.39	8.99	9.19	0.592194163
1		Arabis-12-15-151-00-01D31.jpg	151	151_0	in	221.61	4.79	2.00	2.10	2.05	1.13	1.04	1.08	3.08	3.19	3.13	5.65	5.54	5.60	2.97	2.99	2.98	5.59	5.49	5.54	15.36	19.96	17.66	8.14	7.96	8.05	0.559861101
1		Arabis-12-15-151-00-01D32.jpg	151	151_0	in	222.20	5.44	2.49	2.44	2.46	0.88	0.97	0.92	3.28	3.42	3.35	5.96	5.89	5.92	3.14	3.25	3.19	5.91	5.82	5.87	16.84	18.25	17.54	7.11	8.69	7.90	0.565309146
1		Arabis-12-17-166-01-03D31.jpg	166	166_1	out	206.33	6.14	2.32	1.62	1.97	2.52	2.67	2.59	6.25	6.53	6.39	8.59	8.81	8.70	5.81	6.33	6.07	8.56	8.81	8.69	21.55	14.29	17.92	4.69	0.19	2.44	0.734455813
0	Landmarks misplace	Arabis-12-17-166-01-03D32.jpg	166	166_1	out	202.32	4.63	2.05	2.03	2.04	3.01	3.04	3.02	5.66	5.49	5.58	7.63	7.63	7.63	5.32	5.12	5.22	7.63	7.59	7.61	19.88	21.03	20.46	1.54	5.19	3.36	0.730834502
0	Photo bad quality	Arabis-12-17-166-01-03D33wrong.JPG	166	166_1	out	232.20	5.42	2.03	1.59	1.81	2.36	2.24	2.30	5.47	5.76	5.61	7.75	7.62	7.69	5.09	5.54	5.31	7.73	7.61	7.67	21.53	15.95	18.74	3.46	3.44	3.45	0.730455914
1		Arabis-12-17-166-01-03D33.JPG	166	166_1	out	231.90	5.43	2.02	1.59	1.80	2.35	2.24	2.30	5.48	5.77	5.62	7.75	7.63	7.69	5.10	5.55	5.33	7.74	7.62	7.68	21.29	15.94	18.62	3.42	3.70	3.56	0.731332482
1		Arabis-12-18-160-10-03D31.jpg	160	160_10	in	203.60	4.95	3.10	3.08	3.09	1.56	1.51	1.53	3.81	3.74	3.78	6.30	6.35	6.33	2.97	2.93	2.95	6.24	6.32	6.28	38.75	38.43	38.59	7.90	5.86	6.88	0.597073199
1		Arabis-12-18-160-10-03D32.jpg	160	160_10	in	190.44	4.76	2.60	2.53	2.56	0.95	0.67	0.81	2.85	3.04	2.94	5.42	5.27	5.34	2.52	2.68	2.60	5.37	5.25	5.31	27.69	28.22	27.96	7.71	5.02	6.37	0.550823122
1		Arabis-12-22-158-00-01D31.jpg	158	158_0	out	200.50	5.65	2.14	1.58	1.86	1.57	1.47	1.52	4.60	4.80	4.70	7.07	7.12	7.09	4.30	4.64	4.47	7.03	7.12	7.07	21.04	14.67	17.86	6.18	0.90	3.54	0.662681505
1		Arabis-12-22-158-00-01D32.jpg	158	158_0	out	208.10	5.15	2.10	1.90	2.00	1.82	2.08	1.95	4.48	4.60	4.54	6.92	7.20	7.06	4.09	4.28	4.19	6.90	7.19	7.05	23.97	21.54	22.76	3.85	3.20	3.53	0.642933574
1		Arabis-12-22-158-00-01D33.JPG	158	158_0	out	234.70	5.52	2.10	1.85	1.98	1.88	1.71	1.79	4.35	4.45	4.40	7.22	7.15	7.18	4.08	4.24	4.16	7.16	7.12	7.14	20.57	17.53	19.05	7.24	4.81	6.02	0.612752839
1		Arabis-12-22-158-00-01D34.JPG	158	158_0	out	224.01	6.07	1.29	1.23	1.26	1.59	1.72	1.66	5.40	5.69	5.54	7.64	7.79	7.71	5.30	5.58	5.44	7.64	7.79	7.71	11.10	11.44	11.27	1.83	0.81	1.32	0.718720334
1		Arabis-13-04-166-10-03D31.jpg	166	166_10	out	211.22	4.41	1.60	2.34	1.97	3.44	3.16	3.30	4.95	5.48	5.22	7.82	7.55	7.69	4.70	4.98	4.84	7.79	7.54	7.67	18.51	24.49	21.50	4.89	3.32	4.11	0.678503005
1		Arabis-13-04-166-10-03D32.jpg	166	166_10	out	202.50	5.51	1.89	1.93	1.91	1.85	1.91	1.88	5.14	5.49	5.32	7.35	7.27	7.31	4.82	5.16	4.99	7.35	7.23	7.29	20.06	20.17	20.12	1.36	6.51	3.93	0.726957159
1		Arabis-13-05-161-01-03D31.jpg	161	161_1	in	207.16	4.37	1.67	1.56	1.62	1.50	1.40	1.45	3.89	3.88	3.89	5.83	5.71	5.77	3.60	3.63	3.61	5.81	5.70	5.76	22.41	20.68	21.55	3.95	4.56	4.26	0.673222108
1		Arabis-13-05-161-01-03D32.jpg	161	161_1	in	220.71	4.29	1.73	1.88	1.80	1.32	1.14	1.23	3.80	3.83	3.81	5.57	5.41	5.49	3.48	3.44	3.46	5.55	5.41	5.48	23.66	25.91	24.78	3.78	2.36	3.07	0.694560374
1		Arabis-13-05-161-01-03D33.JPG	161	161_1	in	220.90	4.09	1.60	1.13	1.36	1.07	1.23	1.15	3.30	3.72	3.51	5.14	5.29	5.21	3.06	3.58	3.32	5.13	5.28	5.21	21.78	15.69	18.73	2.98	3.39	3.19	0.672613012
1		Arabis-13-05-161-01-03D34.JPG	161	161_1	in	221.91	3.10	1.21	1.32	1.26	2.35	2.25	2.30	3.29	3.31	3.30	5.45	5.34	5.39	3.06	3.04	3.05	5.44	5.33	5.39	21.55	23.39	22.47	2.05	2.93	2.49	0.611608216
1		Arabis-13-27-160-11-03D33.JPG	160	160_11	in	227.50	4.75	1.65	1.79	1.72	0.90	0.88	0.89	3.61	3.67	3.64	5.61	5.60	5.61	3.46	3.46	3.46	5.60	5.60	5.60	16.57	19.67	18.12	2.86	2.07	2.47	0.649129306
1		Arabis-13-27-160-11-03D34.JPG	160	160_11	in	207.40	4.70	1.84	2.43	2.14	0.80	1.22	1.01	3.52	3.55	3.53	5.49	5.73	5.61	3.31	3.06	3.18	5.49	5.69	5.59	20.04	30.41	25.22	1.88	7.26	4.57	0.629806894
1		Arabis-13-18-151-10-02D31.jpg	151	151_10	in	216.80	4.90	3.02	2.91	2.96	0.76	0.88	0.82	3.14	3.20	3.17	5.53	5.48	5.50	2.52	2.63	2.58	5.51	5.44	5.47	36.48	34.66	35.57	4.74	7.33	6.04	0.575295153
1		Arabis-13-18-151-10-02D32.jpg	151	151_10	in	211.20	4.80	3.00	2.70	2.85	0.93	0.62	0.77	2.86	3.12	2.99	4.82	4.82	4.82	2.32	2.65	2.48	4.73	4.79	4.76	36.01	31.71	33.86	11.06	7.33	9.20	0.620140737
1		Arabis-13-20-157-23-02D31.jpg	157	157_23	out	205.76	5.07	1.90	1.61	1.76	2.14	1.83	1.98	4.96	5.02	4.99	7.10	6.88	6.99	4.60	4.77	4.68	7.05	6.88	6.97	21.84	18.37	20.11	6.51	2.02	4.26	0.713709317
1		Arabis-13-20-157-23-02D32.jpg	157	157_23	out	212.60	4.42	1.96	1.49	1.73	2.73	2.71	2.72	4.57	4.66	4.61	7.14	7.12	7.13	4.13	4.42	4.27	7.13	7.11	7.12	25.18	18.66	21.92	3.12	2.93	3.03	0.647515766
1		Arabis-13-25-157-24-03D31.jpg	157	157_24	out	222.61	4.78	1.68	1.28	1.48	4.14	4.02	4.08	5.79	5.64	5.72	8.89	8.80	8.85	5.60	5.55	5.57	8.87	8.80	8.84	14.70	10.50	12.60	4.29	0.44	2.37	0.64591337
1		Arabis-13-25-157-24-03D32.jpg	157	157_24	out	217.70	5.63	0.79	1.09	0.94	2.53	2.83	2.68	5.62	5.65	5.63	8.15	8.43	8.29	5.56	5.55	5.55	8.15	8.42	8.28	8.05	11.04	9.54	1.68	3.25	2.47	0.67925933
0	bad flower quality!	Arabis-13-25-157-24-03D33.JPG	157	157_24	out	219.92	6.73	2.50	2.12	2.31	1.76	1.36	1.56	4.99	5.64	5.32	8.07	8.08	8.08	4.75	5.40	5.07	7.98	8.08	8.03	17.92	16.97	17.45	8.77	0.91	4.84	0.658314132
1		Arabis-13-25-157-24-03D34.JPG	157	157_24	out	226.53	4.71	1.25	2.26	1.76	3.25	3.35	3.30	5.75	6.14	5.95	7.96	8.02	7.99	5.70	5.82	5.76	7.96	7.99	7.97	7.63	18.71	13.17	1.01	4.81	2.91	0.744482549
1		Arabis-13-27-160-11-03D31.jpg	160	160_11	in	211.49	6.12	3.32	2.60	2.96	0.74	0.36	0.55	3.87	3.98	3.92	6.57	6.45	6.51	3.38	3.80	3.59	6.54	6.44	6.49	29.04	17.16	23.10	5.31	1.38	3.34	0.60290088
1		Arabis-13-27-160-11-03D32.jpg	160	160_11	in	218.15	6.64	3.06	3.36	3.21	0.36	0.70	0.53	4.04	4.07	4.06	6.65	6.70	6.67	3.85	3.72	3.78	6.64	6.67	6.65	17.91	24.03	20.97	3.07	5.99	4.53	0.60795082
1		Arabis-15-00-151-13-02D31.jpg	151	151_13	in	219.91	4.54	2.58	2.98	2.78	1.05	1.30	1.18	3.57	3.56	3.57	5.46	5.49	5.48	2.94	2.69	2.81	5.43	5.41	5.42	34.55	41.05	37.80	5.88	10.17	8.03	0.651093668
1		Arabis-15-00-151-13-02D32.jpg	151	151_13	in	233.42	4.17	2.08	2.69	2.39	0.97	0.91	0.94	3.13	3.13	3.13	5.07	4.79	4.93	2.74	2.39	2.56	5.05	4.74	4.90	28.89	40.22	34.56	4.46	8.50	6.48	0.634652774
1		Arabis-15-00-151-13-02D33.jpg	151	151_13	in	220.23	4.66	2.97	2.57	2.77	0.61	0.76	0.68	3.20	3.17	3.19	5.15	5.23	5.19	2.49	2.70	2.59	5.13	5.21	5.17	39.06	31.54	35.30	4.32	5.78	5.05	0.61377233
1		Arabis-15-04-160-00-02D31.jpg	160	160_0	in	218.93	4.66	2.12	2.01	2.07	1.32	1.22	1.27	3.18	3.25	3.21	5.76	5.77	5.77	2.93	3.03	2.98	5.71	5.74	5.73	22.70	21.07	21.88	8.06	5.64	6.85	0.556885206
1		Arabis-15-04-160-00-02D32.jpg	160	160_0	in	212.37	4.85	1.19	1.36	1.27	1.81	1.72	1.76	4.13	3.95	4.04	6.52	6.56	6.54	4.04	3.84	3.94	6.47	6.56	6.51	12.12	13.45	12.79	7.10	1.44	4.27	0.617964556
1		Arabis-15-04-166-07-02D31.jpg	166	166_7	out	209.82	6.23	1.77	1.79	1.78	2.06	2.00	2.03	5.99	5.88	5.94	8.26	8.20	8.23	5.75	5.63	5.69	8.25	8.19	8.22	16.50	16.67	16.59	2.61	2.85	2.73	0.721132721
1		Arabis-15-04-166-07-02D32.jpg	166	166_7	out	231.60	7.82	2.77	2.76	2.76	0.99	0.97	0.98	6.04	6.26	6.15	8.79	8.63	8.71	5.76	5.93	5.84	8.78	8.61	8.70	17.73	18.69	18.21	1.37	3.75	2.56	0.706597098
1		Arabis-15-04-166-07-02D33.JPG	166	166_7	out	214.40	6.79	1.59	1.68	1.63	1.53	1.92	1.73	5.84	5.89	5.87	8.32	8.63	8.48	5.72	5.74	5.73	8.32	8.61	8.47	11.58	12.89	12.24	0.55	4.13	2.34	0.692007437
1		Arabis-15-08-160-01-00D31.jpg	160	160_1	in	226.06	4.78	2.06	3.42	2.74	0.82	1.24	1.03	2.88	3.37	3.12	5.53	5.50	5.52	2.82	2.36	2.59	5.52	5.39	5.46	11.89	45.56	28.73	3.86	11.28	7.57	0.566053895
1		Arabis-15-08-160-01-00D32.jpg	160	160_1	in	225.71	5.82	3.11	3.81	3.46	0.38	1.01	0.70	3.52	3.33	3.43	5.48	5.51	5.49	3.15	2.62	2.88	5.47	5.43	5.45	26.75	38.15	32.45	1.52	9.77	5.65	0.624308788
1		Arabis-15-08-160-01-00D33.JPG	160	160_1	in	218.80	4.79	2.33	2.02	2.18	0.70	0.91	0.80	2.79	3.17	2.98	5.37	5.65	5.51	2.64	3.02	2.83	5.36	5.64	5.50	19.08	17.94	18.51	4.23	3.17	3.70	0.541067416
1		Arabis-15-23-158-07-02D31.jpg	158	158_7	out	215.00	5.42	2.39	1.41	1.90	2.20	2.12	2.16	5.00	4.71	4.86	7.60	7.51	7.56	4.49	4.58	4.53	7.60	7.50	7.55	26.14	13.84	19.99	2.03	2.87	2.45	0.642616554
1		Arabis-15-23-158-07-02D32.jpg	158	158_7	out	213.30	5.84	1.73	1.76	1.74	1.44	1.30	1.37	4.84	5.00	4.92	7.24	7.13	7.19	4.67	4.80	4.73	7.23	7.13	7.18	15.23	16.45	15.84	3.04	1.25	2.14	0.684577651
