# Supplementary material for: Evolution of the Selfing Syndrome in Arabis alpina (Brassicaceae)
Source: PLoS One. 2015 Jun 3;10(6):e0126618. doi: 10.1371/journal.pone.0126618 (PMC4454584; doi:10.1371/journal.pone.0126618)
Supplement: S1 Dataset — Each text file contains a specific dataset: herkogamy, ovule, petal area, pollen, P:O ratios, microsatellites genotypes. Text files starting with “Variable_explanation_…” contain explanations of each of the variables contained in the data files. (ZIP) [file pone.0126618.s001.zip › Ovule_data.txt]

Mating system	Population	Plant_ID	Ovule number	Filterovule	Ovary length	Filterovary	Remark Martyna
out	158	158-6-1	40	1	3.069	1
out	158	158-6-1	40	1	2.71	1
out	158	158-6-1	38	1	3.573	1
out	158	158-12-1	42	1		0	not complete
out	158	158-12-1	41	1	3.734	1
out	158	158-12-1	45	1	3.886	1
out	158	158-12-1	40	1	4.536	1
out	158	158-18-1	42	1	3.495	1
out	158	158-18-1	42	1	3.42	1
out	158	158-18-1	36	1	3.495	1
out	158	158-18-1	42	1		0	not complete
out	158	158-1-1	31	1	4.594	1
out	158	158-1-1	36	1	2.92	1
out	158	158-1-1		0	3.664	1	extra sample
out	158	158-1-1		0	3.321	1	extra sample
out	158	158-3-1	42	1	3.444	1
out	158	158-3-1	36	1		0	not complete
out	158	158-3-1	42	1		0	not complete
out	158	158-2-2	44	1	4.196	1
out	158	158-2-2	47	1		0	not merged
out	158	158-2-2	51	1		0	not merged
out	158	158-14-3	38	1	2.169	1
out	158	158-14-3	31	1	2.913	1
out	158	158-14-3	43	1		0	not merged
out	158	158-14-3	36	1	2.467	1
out	166	166-11-0	45	1	4.091	1
out	166	166-11-0	50	1	2.289	1
out	166	166-11-0	51	1	4.007	1
out	166	166-16-1	34	1	4.221	1
out	166	166-16-1	34	1	3.947	1
out	166	166-16-1		0	3.779	1	extra sample
out	166	166-10-3	41	1	4.536	1
out	166	166-10-3	42	1	4.259	1
out	166	166-1-3	34	1	4.212	1
out	166	166-1-3	38	1	3.205	1
out	166	166-1-3	38	1	3.621	1
out	166	166-7-2	40	1		0	not merged
out	166	166-7-2	38	1	4.018	1
out	166	166-7-2	38	1	3.527	1
out	166	166-5-2	37	1	4.004	1
out	166	166-5-2	45	1	3.374	1
out	166	166-5-2	42	1	3.508	1
out	166	166-3-0	42	1	3.615	1
out	166	166-3-0	34	1	3.216	1
out	166	166-3-0	39	1	3.951	1
out	157	157-6-3	41	1	3.428	1
out	157	157-6-3	44	1		0	no picture
out	157	157-6-3	31	1		0	no picture
out	157	157-22-2	36	1	2.384	1
out	157	157-22-2	34	1	2.588	1
out	157	157-22-2	26	1	2.978	1
out	157	157-24-3	51	1	3.32	1
out	157	157-24-3	52	1	4.187	1
out	157	157-4-1	40	1	2.919	1
out	157	157-4-1	34	1		0	not complete
out	157	157-4-1	38	1	3.224	1
out	157	157-7-1	40	1	3.311	1
out	157	157-7-1	39	1	2.68	1
out	157	157-7-1	45	1	2.701	1
out	157	157-3-0	34	1	3.67	1
out	157	157-3-0		0	2.21	1	extra sample
out	157	157-3-0		0	2.533	1	extra sample
out	157	157-24-3	37	1	3.523	1
out	157	157-24-3	36	1	4.17	1
out	157	157-14-0	40	1	4.342	1
in	160	160-5-3	42	1	3.805	1
in	160	160-5-3	38	1	3.287	1
in	160	160-5-3	37	1	2.9	1
in	160	160-5-3	34	1		0	no picture
in	160	160-13-1	32	1		0
in	160	160-13-1	28	1	2.026	1
in	160	160-13-1	36	1	2.161	1
in	160	160-12-1	39	1	4.158	1
in	160	160-12-1	41	1	3.663	1
in	160	160-12-1	41	1		0	not merged
in	160	160-12-1		0	2.56	1	extra sample
in	160	160-0-2	46	1	2.985	1
in	160	160-0-2	38	1	2.899	1
in	160	160-0-2	41	1	1.866	1
in	160	160-0-2		0	2.464	1	extra sample
in	160	160-6-0	39	1	2.879	1
in	160	160-6-0		0	2.535	1	extra sample
in	160	160-4-2	36	1	3.218	1
in	160	160-4-2	45	1	2.817	1
in	160	160-4-2	38	1	4.598	1
in	160	160-4-2	45	1		0	not merged
in	160	160-2-0	39	1	3.003	1
in	160	160-2-0	31	1		0	not merged
in	160	160-7-1	31	1	3.322	1
in	160	160-7-1	31	1	3.554	1
in	160	160-7-1	39	1		0	no picture
in	151	151-5-1	46	1	3.554	1
in	151	151-5-1	43	1	2.966	1
in	151	151-5-1	40	1	3.389	1
in	151	151-15-3	43	1	3.593	1
in	151	151-15-3	43	1	3.224	1
in	151	151-15-3	38	1	2.669	1
in	151	151-8-3	41	1	3.388	1
in	151	151-8-3	32	1	3.06	1
in	151	151-8-3	35	1	2.973	1
in	151	151-8-3		0	3.375	1	extra sample
in	151	151-0-0	46	1	3.079	1
in	151	151-0-0	42	1	2.94	1
in	151	151-0-0	43	1	3.705	1
in	151	151-0-0	44	1	3.347	1
in	151	151-16-1	39	1	3.022	1
in	151	151-16-1	31	1	3.314	1
in	151	151-16-1	37	1	3.084	1
in	151	151-16-1	38	1	3.004	1
in	151	151-16-1	39	1	3.357	1
in	151	151-16-1	44	1		0	not complete
in	151	151-16-1	33	1	3.934	1
in	151	151-1-2	41	1	3.216	1
in	151	151-1-2	42	1	3.032	1
in	151	151-1-2	36	1	3.419	1
in	161	161-2-0	34	1	3.175	1
in	161	161-2-0	33	1	2.116	1
in	161	161-2-0	43	1	2.869	1
in	161	161-0-3	33	1	2.561	1
in	161	161-0-3	34	1	2.959	1
in	161	161-0-3	34	1	2.915	1
in	161	161-1-3	29	1		0	not complete
in	161	161-1-3	28	1	2.535	1
in	161	161-1-3	32	1	2.543	1
in	161	161-3-0	28	1	2.542	1
in	161	161-3-0	26	1	2.466	1
in	161	161-3-0	34	1	2.588	1
