# Supplementary material for: Evolution of the Selfing Syndrome in Arabis alpina (Brassicaceae)
Source: PLoS One. 2015 Jun 3;10(6):e0126618. doi: 10.1371/journal.pone.0126618 (PMC4454584; doi:10.1371/journal.pone.0126618)
Supplement: S1 Dataset — Each text file contains a specific dataset: herkogamy, ovule, petal area, pollen, P:O ratios, microsatellites genotypes. Text files starting with “Variable_explanation_…” contain explanations of each of the variables contained in the data files. (ZIP) [file pone.0126618.s001.zip › Petal_area.txt]

Analyse	Reason for exclusion	Photo_ID	Photo_date	Photo_day	Filename	MatingSys	Population	Plant_ID	Area_pixels	Perimeter_pixels	Area_mm2	Perimeter_mm	Dissection_index	pix_per_mm	pix_per_mm2
1		3	2013-04-22	1	0003Arabis-2013-04-22-Img0038	in	160	160-6-3	3051874	9844.29	57.35	42.68	5.64	230.6765	53211.64765
1		9	2013-04-22	1	0009Arabis-2013-04-22-Img0049	in	160	160-6-3	2425708	9408.02	48.07	41.88	6.04	224.6379	50462.18612
0	Petal malformed	16	2013-04-22	1	0016Arabis-2013-04-22-Img0055	in	151	151-4-1	2843675	12263.28	38.23	44.97	7.27	272.7272727	74380.16529
1		22	2013-04-22	1	0022Arabis-2013-04-22-Img0061	in	151	151-4-1	2342998	8915.51	47.62	40.19	5.82	221.8087	49199.0994
1		29	2013-04-22	1	0029Arabis-2013-04-22-Img0068	out	158	158-17-2	6099524	14639.09	106.74	61.24	5.93	239.0466	57143.27697
1		35	2013-04-22	1	0035Arabis-2013-04-22-Img0074	out	158	158-17-2	5834932	15226.81	108.78	65.74	6.30	231.6068	53641.70981
1		42	2013-04-22	1	0042Arabis-2013-04-22-Img0082	in	161	161-1-3	2393045	7730.17	48.15	34.67	5.00	222.9348	49699.92505
1		48	2013-04-22	1	0048Arabis-2013-04-22-Img0088	in	161	161-1-3	2141893	8151.37	45.33	37.50	5.57	217.3702	47249.80385
1		55	2013-04-22	1	0055Arabis-2013-04-22-Img0096	out	158	158-7-2	4764062	12674.79	94.24	56.37	5.81	224.8329	50549.83292
1		61	2013-04-22	1	0061Arabis-2013-04-22-Img0102	out	158	158-7-2	3993175	13001.31	83.77	59.55	6.51	218.3285	47667.33391
1		68	2013-04-22	1	0068Arabis-2013-04-22-Img0109	in	151	151-8-3	1654024	6943.45	31.24	30.18	5.40	230.0888	52940.85589
1		74	2013-04-22	1	0074Arabis-2013-04-22-Img0115	in	151	151-8-3	2032354	7407.91	39.91	32.83	5.20	225.6561	50920.67547
1		81	2013-04-23	2	0081Arabis-2013-04-23-Img0124	out	157	157-22-2	5696205	17539.88	157.00	92.08	7.35	190.4761905	36281.17914
1		87	2013-04-23	2	0087Arabis-2013-04-23-Img0130	out	157	157-22-2	5228873	15587.65	183.05	92.23	6.82	169.0140845	28565.76076
1		94	2013-04-23	2	0094Arabis-2013-04-23-Img0137	out	166	166-4-2	6566521	15686.61	146.09	73.99	6.12	212.0141343	44949.99313
1		100	2013-04-23	2	0100Arabis-2013-04-23-Img0143	out	166	166-4-2	5039940	12081.17	99.70	53.73	5.38	224.8303	50548.6638
1		107	2013-04-23	2	0107Arabis-2013-04-23-Img0150	in	161	161-0-3	1377575	7214.51	28.90	33.04	6.15	218.3459	47674.93205
0	petals bent	113	2013-04-23	2	0113Arabis-2013-04-23-Img0156	in	161	161-0-3	2094517	9538.88	48.93	46.10	6.59	206.8965517	42806.18312
1		120	2013-04-23	2	0120Arabis-2013-04-23-Img0163	in	160	160-11-3	2701093	9335.37	54.57	41.96	5.68	222.4905	49502.02259
1		126	2013-04-23	2	0126Arabis-2013-04-23-Img0169	in	160	160-11-3	2647206	9618.34	55.51	44.05	5.91	218.3709	47685.84997
1		133	2013-04-23	2	0133Arabis-2013-04-23-Img0176	out	157	157-23-2	4862055	13035.57	96.90	58.20	5.91	223.9952	50173.84962
1		139	2013-04-23	2	0139Arabis-2013-04-23-Img0183	out	157	157-23-2	3474299	10856.21	80.50	52.26	5.82	207.7502	43160.1456
1		146	2013-04-23	2	0146Arabis-2013-04-23-Img0191	out	157	157-4-1	4529236	12843.51	87.18	56.35	6.03	227.9362	51954.91127
1		152	2013-04-23	2	0152Arabis-2013-04-23-Img0198	out	157	157-4-1	4523600	12207.47	80.27	51.42	5.74	237.3861	56352.16047
1		159	2013-04-23	2	0159Arabis-2013-04-23-Img0205	out	158	158-12-1	6137486	13420.01	109.16	56.60	5.42	237.116	56223.99746
1		165	2013-04-23	2	0165Arabis-2013-04-23-Img0211	out	158	158-12-1	4773469	10589.30	96.66	47.65	4.85	222.2222222	49382.71605
1		172	2013-04-23	2	0172Arabis-2013-04-23-Img0218	out	158	158-19-2	6422306	13627.96	144.90	64.73	5.38	210.5263158	44321.32964
1		178	2013-04-23	2	0178Arabis-2013-04-23-Img0224	out	158	158-19-2	5209555	11194.19	106.65	50.65	4.90	221.0166	48848.33748
1		185	2013-04-23	2	0185Arabis-2013-04-23-Img0231	out	157	157-21-2	5539570	12066.42	109.38	53.62	5.13	225.0434	50644.53188
1		191	2013-04-23	2	0191Arabis-2013-04-23-Img0238	out	157	157-21-2	4574622	11058.78	97.24	50.99	5.17	216.9016	47046.30408
1		198	2013-04-23	2	0198Arabis-2013-04-23-Img0245	out	166	166-13-1	4474386	11439.94	103.18	54.93	5.41	208.2468	43366.72971
1		204	2013-04-23	2	0204Arabis-2013-04-23-Img0251	out	166	166-13-1	7515703	15492.82	169.57	73.59	5.65	210.5263158	44321.32964
1		211	2013-04-23	2	0211Arabis-2013-04-23-Img0259	out	166	166-10-3	3109922	10747.59	59.05	46.83	6.09	229.4827	52662.3096
1		217	2013-04-23	2	0217Arabis-2013-04-23-Img0265	out	166	166-10-3	3197768	10945.53	65.24	49.44	6.12	221.3953	49015.87886
1		224	2013-04-23	2	0224Arabis-2013-04-23-Img0272	out	157	157-15-1	2943021	9131.86	64.09	42.62	5.32	214.2857143	45918.36735
1		230	2013-04-23	2	0230Arabis-2013-04-23-Img0278	out	157	157-15-1	3756942	11490.57	85.29	54.75	5.93	209.8792	44049.27859
1		237	2013-04-23	2	0237Arabis-2013-04-23-Img0285	in	160	160-13-1	2351398	8915.51	50.18	41.19	5.81	216.4604	46855.10477
1		243	2013-04-23	2	0243Arabis-2013-04-23-Img0291	in	160	160-13-1	1949207	7813.43	42.20	36.36	5.60	214.9187	46190.04761
1		250	2013-04-23	2	0250Arabis-2013-04-23-Img0299	out	166	166-8-1	3297420	9091.92	68.68	41.49	5.01	219.1155	48011.60234
1		256	2013-04-23	2	0256Arabis-2013-04-23-Img0305	out	166	166-8-1	3982521	10037.15	89.30	47.53	5.03	211.1824	44598.00607
1		263	2013-04-23	2	0263Arabis-2013-04-23-Img0312	out	166	166-1-3	4625599	11296.56	109.23	54.89	5.25	205.7886	42348.94789
1		269	2013-04-23	2	0269Arabis-2013-04-23-Img0318	out	166	166-1-3	2737699	8651.37	64.54	42.01	5.23	205.9553	42417.5856
1		277	2013-04-24	3	0277Arabis-2013-04-24-Img0326	out	158	158-14-3	5924260	14238.90	116.38	63.11	5.85	225.6221	50905.33201
1		283	2013-04-24	3	0283Arabis-2013-04-24-Img0332	out	158	158-14-3	3689752	11116.91	82.22	52.48	5.79	211.8472	44879.23615
1		290	2013-04-24	3	0290Arabis-2013-04-24-Img0339	out	157	157-13-2	5069653	13303.72	103.15	60.01	5.91	221.6915	49147.12117
1		296	2013-04-24	3	0296Arabis-2013-04-24-Img0347	out	157	157-13-2	5188018	13915.99	101.81	61.65	6.11	225.7404	50958.72819
1		303	2013-04-24	3	0303Arabis-2013-04-24-Img0354	in	151	151-0-0	1757178	8588.75	36.49	39.14	6.48	219.4423	48154.92303
1		309	2013-04-24	3	0309Arabis-2013-04-24-Img0360	in	151	151-0-0	1815612	8276.40	40.11	38.90	6.14	212.7704	45271.24312
1		316	2013-04-24	3	0316Arabis-2013-04-24-Img0368	in	160	160-4-2	2061448	8552.68	46.58	40.65	5.96	210.3806	44259.99686
1		322	2013-04-24	3	0322Arabis-2013-04-24-Img0374	in	160	160-4-2	2371168	8969.38	47.62	40.19	5.82	223.1488	49795.38694
1		329	2013-04-24	3	0329Arabis-2013-04-24-Img0381	in	151	151-11-1	1304966	6639.95	27.99	30.75	5.81	215.918	46620.58272
1		335	2013-04-24	3	0335Arabis-2013-04-24-Img0388	in	151	151-11-1	1615181	7103.84	33.62	32.41	5.59	219.1846	48041.88888
1		342	2013-04-24	3	0342Arabis-2013-04-24-Img0397	in	161	161-2-0	1620427	7592.70	31.34	33.39	5.96	227.3874	51705.02968
1		348	2013-04-24	3	0348Arabis-2013-04-24-Img0403	in	161	161-2-0	1969235	8558.07	40.54	38.83	6.10	220.4092	48580.21544
1		355	2013-04-24	3	0355Arabis-2013-04-24-Img0411	in	151	151-5-1	1826127	8801.02	40.52	41.46	6.51	212.2824	45063.81735
1		361	2013-04-24	3	0361Arabis-2013-04-24-Img0417	in	151	151-5-1	1943753	8957.25	40.64	40.96	6.42	218.7062	47832.40192
1		368	2013-04-24	3	0368Arabis-2013-04-24-Img0424	out	166	166-12-1	4706136	12554.89	90.05	54.92	5.79	228.6114	52263.17221
1		374	2013-04-24	3	0374Arabis-2013-04-24-Img0432	out	166	166-12-1	5332050	15873.10	103.85	70.05	6.87	226.5901	51343.07342
1		381	2013-04-24	3	0381Arabis-2013-04-24-Img0440	in	160	160-6-0	2014515	8341.39	40.12	37.22	5.88	224.0814	50212.47383
1		387	2013-04-24	3	0387Arabis-2013-04-24-Img0450	in	160	160-6-0	2955592	9947.01	61.30	45.30	5.79	219.5764	48213.79544
1		394	2013-04-24	3	0394Arabis-2013-04-24-Img0458	out	158	158-2-2	5132444	14579.04	98.37	63.83	6.44	228.4199	52175.65072
1		400	2013-04-24	3	0400Arabis-2013-04-24-Img0464	out	158	158-2-2	4456916	14266.98	95.58	66.07	6.76	215.9418	46630.86099
1		407	2013-04-24	3	0407Arabis-2013-04-24-Img0472	in	151	151-15-3	1295894	6981.57	27.03	31.89	6.13	218.9399	47934.67981
1		413	2013-04-24	3	0413Arabis-2013-04-24-Img0478	in	151	151-15-3	1617360	7970.54	34.89	37.02	6.27	215.303	46355.38181
1		420	2013-04-24	3	0420Arabis-2013-04-24-Img0485	in	160	160-9-3	3102758	10290.22	59.44	45.04	5.84	228.473	52199.91173
1		426	2013-04-24	3	0426Arabis-2013-04-24-Img0491	in	160	160-9-3	3307331	10470.12	69.98	48.16	5.76	217.3913043	47258.97921
1		433	2013-04-25	4	0433Arabis-2013-04-25-Img0499	in	160	160-3-2	1540903	7304.82	31.91	33.24	5.88	219.7636	48296.03988
1		439	2013-04-25	4	0439Arabis-2013-04-25-Img0506	in	160	160-3-2	1565821	7265.12	33.41	33.56	5.81	216.4968	46870.86441
1		446	2013-04-25	4	0446Arabis-2013-04-25-Img0513	in	151	151-3-0	1558223	7770.90	32.85	35.68	6.23	217.7929	47433.74729
1		452	2013-04-25	4	0452Arabis-2013-04-25-Img0525	in	151	151-3-0	1446172	7020.01	29.76	31.85	5.84	220.4338	48591.06018
1		459	2013-04-25	4	0459Arabis-2013-04-25-Img0532	out	157	157-12-1	4898488	13230.24	91.00	57.02	5.98	232.017	53831.88829
1		465	2013-04-25	4	0465Arabis-2013-04-25-Img0539	out	157	157-12-1	4696703	12435.82	92.13	55.08	5.74	225.7894	50980.85315
1		472	2013-04-25	4	0472Arabis-2013-04-25-Img0546	out	166	166-14-1	3805413	10281.82	69.68	44.00	5.27	233.6887	54610.40851
1		478	2013-04-25	4	0478Arabis-2013-04-25-Img0552	out	166	166-14-1	4318541	10371.15	83.96	45.73	4.99	226.7909	51434.11232
1		485	2013-04-25	4	0485Arabis-2013-04-25-Img0559	in	161	161-3-0	1246331	7296.06	26.26	33.49	6.54	217.8625	47464.06891
1		491	2013-04-25	4	0491Arabis-2013-04-25-Img0565	in	161	161-3-0	1558248	7851.39	32.93	36.10	6.29	217.518	47314.08032
1		498	2013-04-25	4	0498Arabis-2013-04-25-Img0572	in	151	151-17-2	1349898	6879.33	29.17	31.98	5.92	215.1361	46283.54152
1		504	2013-04-25	4	0504Arabis-2013-04-25-Img0579	in	151	151-17-2	1237237	6970.39	26.45	32.23	6.27	216.2813	46777.60073
1		511	2013-04-25	4	0511Arabis-2013-04-25-Img0586	out	166	166-11-0	4018641	10940.52	78.34	48.30	5.46	226.4918	51298.53547
1		517	2013-04-25	4	0517Arabis-2013-04-25-Img0593	out	166	166-11-0	3967609	11511.92	76.04	50.40	5.78	228.4263	52178.57453
1		524	2013-04-25	4	0524Arabis-2013-04-25-Img0601	out	157	157-1-2	5737879	13997.45	114.12	62.42	5.84	224.2322	50280.07952
1		530	2013-04-25	4	0530Arabis-2013-04-25-Img0607	out	157	157-1-2	6063238	12888.25	106.65	54.05	5.23	238.4344	56850.9631
1		537	2013-04-25	4	0537Arabis-2013-04-25-Img0614	in	160	160-10-3	1971379	8801.03	42.65	40.94	6.27	214.9812	46216.91635
1		543	2013-04-25	4	0543Arabis-2013-04-25-Img0621	in	160	160-10-3	1478696	7345.12	31.28	33.78	6.04	217.4117	47267.8473
1		550	2013-04-25	4	0550Arabis-2013-04-25-Img0628	in	160	160-12-1	1678402	7553.27	36.10	35.03	5.83	215.6339	46497.97883
1		556	2013-04-25	4	0556Arabis-2013-04-25-Img0634	in	160	160-12-1	1591183	6966.67	34.41	32.40	5.52	215.0431	46243.53486
1		563	2013-04-25	4	0563Arabis-2013-04-25-Img0641	out	166	166-16-1	4913038	13399.45	91.32	57.77	6.05	231.9436	53797.83358
1		569	2013-04-25	4	0569Arabis-2013-04-25-Img0647	out	166	166-16-1	3905258	12548.53	75.44	55.15	6.35	227.5272	51768.62674
1		576	2013-04-25	4	0576Arabis-2013-04-25-Img0654	out	157	157-3-0	5206429	12995.87	95.53	55.67	5.70	233.4515	54499.60285
1		582	2013-04-25	4	0582Arabis-2013-04-25-Img0661	out	157	157-3-0	4364908	11657.71	85.22	51.51	5.58	226.3144	51218.20765
1		589	2013-04-25	4	0589Arabis-2013-04-25-Img0668	out	166	166-11-3	3033030	9739.82	55.96	41.84	5.59	232.8059	54198.58707
1		595	2013-04-25	4	0595Arabis-2013-04-25-Img0674	out	166	166-11-3	4690112	13213.88	88.88	57.52	6.10	229.7164	52769.62443
1		602	2013-04-25	4	0602Arabis-2013-04-25-Img0681	out	158	158-5-2	4776991	12504.73	92.29	54.96	5.72	227.5115	51761.48263
1		608	2013-04-25	4	0608Arabis-2013-04-25-Img0687	out	158	158-5-2	5267709	12483.16	105.25	55.80	5.44	223.7163	50048.98289
1		615	2013-04-25	4	0615Arabis-2013-04-25-Img0694	in	160	160-0-2	1474487	7037.34	31.05	32.30	5.80	217.9016	47481.10728
1		621	2013-04-25	4	0621Arabis-2013-04-25-Img0700	in	160	160-0-2	2159725	7912.77	44.83	36.05	5.38	219.479	48171.03144
1		628	2013-04-25	4	0628Arabis-2013-04-25-Img0707	out	166	166-2-3	5361223	16252.29	97.36	69.26	7.02	234.6597	55065.1748
1		634	2013-04-25	4	0634Arabis-2013-04-25-Img0713	out	166	166-2-3	5833530	12403.89	115.91	55.29	5.14	224.3372	50327.1793
1		641	2013-04-25	4	0641Arabis-2013-04-25-Img0720	out	157	157-6-3	6141919	13459.59	113.59	57.88	5.43	232.5273	54068.94525
1		647	2013-04-25	4	0647Arabis-2013-04-25-Img0727	out	157	157-6-3	3596202	11154.09	70.75	49.47	5.88	225.4582	50831.39995
1		654	2013-04-25	4	0654Arabis-2013-04-25-Img0734	out	158	158-1-1	5030243	12702.22	107.33	58.68	5.66	216.4834	46865.06248
1		660	2013-04-25	4	0660Arabis-2013-04-25-Img0740	out	158	158-1-1	6505070	13565.38	132.71	61.27	5.32	221.402214	49018.94037
0	petals bent	667	2013-04-26	5	0667Arabis-2013-04-26-Img0747	out	158	158-13-3	5570496	15860.23	112.80	71.37	6.72	222.2222222	49382.71605
1		673	2013-04-26	5	0673Arabis-2013-04-26-Img0753	out	158	158-13-3	3846524	12659.65	74.19	55.60	6.45	227.698	51846.3792
1		680	2013-04-26	5	0680Arabis-2013-04-26-Img0761	out	166	166-5-2	3341055	10500.07	61.03	44.88	5.74	233.9757	54744.62819
1		686	2013-04-26	5	0686Arabis-2013-04-26-Img0767	out	166	166-5-2	3482071	11677.65	66.41	51.00	6.26	228.9738	52429.00109
1		693	2013-04-26	5	0693Arabis-2013-04-26-Img0774	out	166	166-9-0	2592441	9952.29	49.95	43.68	6.18	227.822	51902.86368
1		699	2013-04-26	5	0699Arabis-2013-04-26-Img0780	out	166	166-9-0	4399530	11315.84	81.99	48.85	5.39	231.6393	53656.7653
1		706	2013-04-26	5	0706Arabis-2013-04-26-Img0787	out	158	158-11-3	4575133	14851.81	87.13	64.81	6.94	229.1529	52511.05158
1		712	2013-04-26	5	0712Arabis-2013-04-26-Img0793	out	158	158-11-3	4116771	14642.23	76.19	62.99	7.22	232.4559	54035.74544
1		719	2013-04-26	5	0719Arabis-2013-04-26-Img0800	out	166	166-7-2	5168456	14248.53	89.28	59.22	6.27	240.6103	57893.31647
1		725	2013-04-26	5	0725Arabis-2013-04-26-Img0806	out	166	166-7-2	5945012	16023.73	109.48	68.76	6.57	233.0322	54304.00624
1		732	2013-04-26	5	0732Arabis-2013-04-26-Img0813	out	157	157-24-3	3555964	11517.69	66.15	49.68	6.11	231.8506	53754.70072
1		738	2013-04-26	5	0738Arabis-2013-04-26-Img0819	out	157	157-24-3	4462210	13352.87	86.79	58.89	6.32	226.7433	51412.52409
1		745	2013-04-26	5	0745Arabis-2013-04-26-Img0826	out	157	157-16-2	5096453	12479.12	86.65	51.46	5.53	242.5203	58816.09591
1		751	2013-04-26	5	0751Arabis-2013-04-26-Img0832	out	157	157-16-2	3385651	10057.33	68.56	45.26	5.47	222.2222222	49382.71605
1		758	2013-04-26	5	0758Arabis-2013-04-26-Img0839	in	151	151-13-2	1625794	7353.57	33.56	33.41	5.77	220.1049	48446.167
1		764	2013-04-26	5	0764Arabis-2013-04-26-Img0845	in	151	151-13-2	1369270	6814.70	27.40	30.48	5.82	223.548	49973.7083
1		771	2013-04-26	5	0771Arabis-2013-04-26-Img0853	in	161	161-1-1	1425678	6480.82	29.31	29.38	5.43	220.5568	48645.30203
1		777	2013-04-26	5	0777Arabis-2013-04-26-Img0859	in	161	161-1-1	1918154	7764.31	39.21	35.10	5.61	221.1805	48920.81358
1		784	2013-04-26	5	0784Arabis-2013-04-26-Img0866	in	151	151-0-1	1561886	7540.99	31.24	33.73	6.03	223.5926	49993.65077
1		790	2013-04-26	5	0790Arabis-2013-04-26-Img0872	in	151	151-0-1	1808787	8571.67	35.46	37.95	6.37	225.8415	51004.38312
1		797	2013-04-26	5	0797Arabis-2013-04-26-Img0879	out	158	158-18-1	5425951	14709.17	100.76	63.39	6.31	232.0552	53849.61585
1		803	2013-04-26	5	0803Arabis-2013-04-26-Img0885	out	158	158-18-1	2997141	10440.69	65.27	48.72	6.03	214.2857143	45918.36735
1		810	2013-04-26	5	0810Arabis-2013-04-26-Img0892	out	157	157-7-1	4733334	13352.65	89.37	58.02	6.14	230.1406	52964.69577
1		816	2013-04-26	5	0816Arabis-2013-04-26-Img0898	out	157	157-7-1	4503713	14178.93	86.65	62.19	6.68	227.9865	51977.84418
1		824	2013-04-26	5	0824Arabis-2013-04-26-Img0906	in	151	151-6-3	1021755	6425.56	21.06	29.17	6.36	220.2516	48510.7673
1		830	2013-04-26	5	0830Arabis-2013-04-26-Img0912	in	151	151-6-3	1409877	7378.40	27.36	32.51	6.21	226.9836	51521.55467
1		837	2013-04-26	5	0837Arabis-2013-04-26-Img0919	in	151	151-7-3	1570496	8528.58	32.18	38.61	6.81	220.9029	48798.09123
1		843	2013-04-26	5	0843Arabis-2013-04-26-Img0925	in	151	151-7-3	1333273	7464.75	27.35	33.81	6.46	220.8092	48756.7028
1		850	2013-04-26	5	0850Arabis-2013-04-26-Img0932	in	160	160-8-1	1378971	6943.54	28.97	31.82	5.91	218.1818182	47603.30579
1		856	2013-04-26	5	0856Arabis-2013-04-26-Img0938	in	160	160-8-1	1771834	7732.16	34.39	34.07	5.81	226.9741	51517.24207
1		863	2013-04-26	5	0863Arabis-2013-04-26-Img0945	out	157	157-8-1	6353410	15054.13	114.71	63.97	5.97	235.3407	55385.24508
1		869	2013-04-26	5	0869Arabis-2013-04-26-Img0951	out	157	157-8-1	5742542	12681.48	117.39	57.34	5.29	221.172	48917.05358
1		876	2013-04-26	5	0876Arabis-2013-04-26-Img0958	in	160	160-1-0	1623343	7381.36	32.64	33.10	5.79	223.0273	49741.17655
1		882	2013-04-26	5	0882Arabis-2013-04-26-Img0964	in	160	160-1-0	2272820	8116.50	46.63	36.76	5.38	220.7837	48745.44219
1		889	2013-04-26	5	0889Arabis-2013-04-26-Img0971	out	158	158-6-1	3522471	11083.80	69.98	49.40	5.91	224.3502	50333.01224
1		895	2013-04-26	5	0895Arabis-2013-04-26-Img0977	out	158	158-6-1	5909413	13398.88	113.87	58.82	5.51	227.8073	51896.16593
1		902	2013-04-26	5	0902Arabis-2013-04-26-Img0984	in	160	160-2-0	2311609	8841.66	45.63	39.28	5.82	225.0671	50655.1995
1		908	2013-04-26	5	0908Arabis-2013-04-26-Img0990	in	160	160-2-0	2481616	9009.20	50.00	40.44	5.72	222.7877	49634.35927
1		915	2013-04-30	9	0915Arabis-2013-04-30-Img0997	in	160	160-14-1	1804692	8239.74	36.53	37.07	6.13	222.2575	49398.39631
1		921	2013-04-30	9	0921Arabis-2013-04-30-Img1003	in	160	160-14-1	2861234	10062.99	55.51	44.32	5.95	227.0423	51548.20599
1		928	2013-04-30	9	0928Arabis-2013-04-30-Img1010	in	160	160-5-3	2197115	9075.98	50.51	43.51	6.12	208.572	43502.27918
1		934	2013-04-30	9	0934Arabis-2013-04-30-Img1016	in	160	160-5-3	1714533	7858.04	35.66	35.84	6.00	219.2572	48073.71975
1		941	2013-04-30	9	0941Arabis-2013-04-30-Img1023	in	151	151-10-2	1745639	8239.34	35.51	37.16	6.24	221.7095	49155.10239
1		947	2013-04-30	9	0947Arabis-2013-04-30-Img1029	in	151	151-10-2	1547573	7766.53	32.78	35.74	6.24	217.297	47217.98621
1		954	2013-04-30	9	0954Arabis-2013-04-30-Img1036	in	151	151-9-1	1364999	7092.20	31.55	34.09	6.07	208.0178	43271.40512
1		960	2013-04-30	9	0960Arabis-2013-04-30-Img1042	in	151	151-9-1	1572596	7909.73	32.57	36.00	6.31	219.7362	48283.99759
1		967	2013-04-30	9	0967Arabis-2013-04-30-Img1049	out	158	158-0-1	4700407	12326.69	90.18	53.99	5.69	228.3088	52124.90816
1		973	2013-04-30	9	0973Arabis-2013-04-30-Img1055	out	158	158-0-1	4469038	11924.08	83.60	51.57	5.64	231.2118	53458.89646
1		980	2013-04-30	9	0980Arabis-2013-04-30-Img1062	out	158	158-10-2	3971146	11275.60	75.21	49.07	5.66	229.7828	52800.13518
1		986	2013-04-30	9	0986Arabis-2013-04-30-Img1068	out	158	158-10-2	4493065	12264.62	84.51	53.19	5.79	230.5789	53166.62913
1		993	2013-04-30	9	0993Arabis-2013-04-30-Img1075	out	157	157-7-1	5818421	15396.78	113.10	67.88	6.38	226.8125	51443.91016
1		1000	2013-04-30	9	1000Arabis-2013-04-30-Img1083	out	166	166-4-2	4551020	13207.36	88.80	58.34	6.19	226.3836	51249.53435
1		1007	2013-04-30	9	1007Arabis-2013-04-30-Img1101	out	157	157-16-2	5581004	13998.02	107.02	61.30	5.93	228.3642	52150.20784
1		1014	2013-04-30	9	1014Arabis-2013-04-30-Img1108	in	151	151-13-2	1719904	7151.48	36.54	32.96	5.45	216.9587	47071.07751
1		1022	2013-05-01	10	1022Arabis-2013-05-01-DSC_0189	out	166	166-7-2	4466376	13363.76	89.11	59.69	6.32	223.880597	50122.52172
1		1029	2013-05-01	10	1029Arabis-2013-05-01-DSC_0196	out	166	166-1-3	3669882	11506.75	72.67	51.21	6.01	224.7191011	50498.67441
1		1037	2013-05-01	10	1037Arabis-2013-05-01-DSC_0205	in	160	160-3-2	2183376	9648.58	43.31	42.97	6.53	224.5402	50418.30142
1		1043	2013-05-01	10	1043Arabis-2013-05-01-DSC_0211	in	160	160-3-2	1265740	6460.93	27.17	29.94	5.74	215.8273381	46581.43988
1		1049	2013-05-01	10	1049Arabis-2013-05-01-DSC_0218	in	160	160-3-2	1532223	8280.35	31.32	37.44	6.69	221.1738	48917.84981
1		1056	2013-05-01	10	1056Arabis-2013-05-01-DSC_0226	in	160	160-1-0	1813227	7306.11	36.86	32.94	5.43	221.7993	49194.92948
1		1063	2013-05-01	10	1063Arabis-2013-05-01-DSC_0233	in	160	160-6-3	3214096	10081.19	60.45	43.72	5.62	230.59	53171.7481
1		1069	2013-05-01	10	1069Arabis-2013-05-01-DSC_0239	in	160	160-6-3	2087772	8607.79	40.72	38.02	5.96	226.421	51266.46924
1		1075	2013-05-01	10	1075Arabis-2013-05-01-DSC_0246	in	160	160-6-3	2673215	9404.23	52.92	41.84	5.75	224.7511	50513.05695
1		1082	2013-05-01	10	1082Arabis-2013-05-01-DSC_0253	out	158	158-1-1	4168831	11392.62	77.78	49.21	5.58	231.5091	53596.46338
1		1088	2013-05-01	10	1088Arabis-2013-05-01-DSC_0259	out	158	158-1-1	4208151	11703.42	79.24	50.79	5.71	230.4478	53106.18852
1		1095	2013-05-01	10	1095Arabis-2013-05-01-DSC_0266	out	166	166-4-2	4531508	12780.98	83.32	54.80	6.00	233.2084	54386.15783
1		1101	2013-05-01	10	1101Arabis-2013-05-01-DSC_0272	out	166	166-4-2	4334795	11763.54	82.60	51.35	5.65	229.082	52478.56272
1		1108	2013-05-01	10	1108Arabis-2013-05-01-DSC_0279	out	157	157-12-1	4803666	13595.81	94.19	60.20	6.20	225.8295	50998.96307
1		1114	2013-05-01	10	1114Arabis-2013-05-01-DSC_0285	out	157	157-12-1	3930063	12185.01	76.10	53.62	6.15	227.252	51643.4715
1		1122	2013-05-01	10	1122Arabis-2013-05-01-DSC_0293	in	151	151-4-1	1423063	6957.06	28.47	31.12	5.83	223.5532	49976.03323
1		1128	2013-05-01	10	1128Arabis-2013-05-01-DSC_0299	in	151	151-4-1	1528157	7344.47	30.52	32.82	5.94	223.774	50074.80308
1		1135	2013-05-01	10	1135Arabis-2013-05-01-DSC_0307	in	161	161-0-3	1466340	7285.98	30.32	33.13	6.02	219.9116	48361.11181
1		1141	2013-05-01	10	1141Arabis-2013-05-01-DSC_0313	in	161	161-0-3	1369564	8254.61	27.43	36.94	7.05	223.4626	49935.5336
1		1148	2013-05-01	10	1148Arabis-2013-05-01-DSC_0320	in	160	160-4-2	1421502	6782.56	30.08	31.20	5.69	217.3913043	47258.97921
1		1154	2013-05-01	10	1154Arabis-2013-05-01-DSC_0326	in	160	160-4-2	2004630	8475.06	40.61	38.15	5.99	222.1749	49361.68619
1		1161	2013-05-01	10	1161Arabis-2013-05-01-DSC_0333	out	166	166-13-1	3615970	10742.41	69.93	47.24	5.65	227.3876	51705.12063
1		1167	2013-05-01	10	1167Arabis-2013-05-01-DSC_0339	out	166	166-13-1	4221002	12644.27	78.68	54.59	6.15	231.6156	53645.78616
1		1174	2013-05-01	10	1174Arabis-2013-05-01-DSC_0346	out	158	158-19-2	3250655	10108.90	66.80	45.83	5.61	220.5882353	48659.16955
1		1180	2013-05-01	10	1180Arabis-2013-05-01-DSC_0352	out	158	158-19-2	4208199	11227.63	77.13	48.07	5.47	233.5729	54556.29961
1		1187	2013-05-01	10	1187Arabis-2013-05-01-DSC_0359	in	151	151-0-0	1882054	9041.98	35.73	39.40	6.59	229.5036	52671.90241
1		1193	2013-05-01	10	1193Arabis-2013-05-01-DSC_0365	in	151	151-0-0	1500532	7325.05	30.79	33.18	5.98	220.7581	48734.13872
1		1200	2013-05-01	10	1200Arabis-2013-05-01-DSC_0372	in	161	161-3-0	1653707	8288.49	30.89	35.83	6.45	231.3586	53526.80179
1		1206	2013-05-01	10	1206Arabis-2013-05-01-DSC_0378	in	161	161-3-0	2093686	8518.89	40.94	37.67	5.89	226.1326	51135.95278
1		1213	2013-05-03	12	1213Arabis-2013-05-03-DSC_0398	out	157	157-21-2	4994880	11891.65	80.51	47.74	5.32	249.0784	62040.04935
1		1219	2013-05-03	12	1219Arabis-2013-05-03-DSC_0404	out	157	157-21-2	3602143	11457.40	71.47	51.03	6.04	224.5081	50403.88697
1		1226	2013-05-03	12	1226Arabis-2013-05-03-DSC_0411	in	151	151-5-1	1154031	6663.07	21.65	28.86	6.20	230.8942	53312.13159
1		1232	2013-05-03	12	1232Arabis-2013-05-03-DSC_0417	in	151	151-5-1	1243668	6727.54	23.82	29.44	6.03	228.5203	52221.52751
1		1239	2013-05-03	12	1239Arabis-2013-05-03-DSC_0424	in	151	151-11-1	1536210	7009.28	29.30	30.61	5.66	228.9689	52426.75717
1		1245	2013-05-03	12	1245Arabis-2013-05-03-DSC_0430	in	151	151-11-1	1259964	5805.88	26.47	26.61	5.17	218.1818182	47603.30579
1		1252	2013-05-03	12	1252Arabis-2013-05-03-DSC_0437	in	151	151-15-3	1447041	7683.88	27.45	33.46	6.39	229.6167	52723.82892
1		1258	2013-05-03	12	1258Arabis-2013-05-03-DSC_0443	in	151	151-15-3	1521789	7696.05	29.90	34.11	6.24	225.6144	50901.85749
1		1265	2013-05-03	12	1265Arabis-2013-05-03-DSC_0450	out	157	157-16-2	5075683	13455.36	99.01	59.43	5.97	226.4150943	51263.79494
1		1271	2013-05-03	12	1271Arabis-2013-05-03-DSC_0456	out	157	157-16-2	5253343	12076.81	93.50	50.95	5.27	237.0362	56186.16011
1		1278	2013-05-03	12	1278Arabis-2013-05-03-DSC_0463	out	166	166-14-1	3976238	10251.42	76.14	44.86	5.14	228.5171	52220.06499
1		1284	2013-05-03	12	1284Arabis-2013-05-03-DSC_0469	out	166	166-14-1	3113688	9475.33	58.37	41.02	5.37	230.9692	53346.77135
1		1291	2013-05-03	12	1291Arabis-2013-05-03-DSC_0476	out	157	157-24-3	4664615	14834.30	80.32	61.56	6.87	240.9856	58074.05941
1		1297	2013-05-03	12	1297Arabis-2013-05-03-DSC_0482	out	157	157-24-3	3607601	12880.22	68.80	56.25	6.78	228.9877	52435.36675
1		1304	2013-05-03	12	1304Arabis-2013-05-03-DSC_0489	out	158	158-5-2	4414029	12116.20	82.17	52.28	5.77	231.776	53720.11418
1		1310	2013-05-03	12	1310Arabis-2013-05-03-DSC_0495	out	158	158-5-2	4756740	12347.25	86.04	52.51	5.66	235.1342	55288.09201
1		1317	2013-05-03	12	1317Arabis-2013-05-03-DSC_0502	out	158	158-0-1	3881547	11298.87	74.72	49.57	5.73	227.9172	51946.25006
1		1323	2013-05-03	12	1323Arabis-2013-05-03-DSC_0508	out	158	158-0-1	3942523	11871.40	72.50	50.91	5.98	233.1901	54377.62274
1		1330	2013-05-03	12	1330Arabis-2013-05-03-DSC_0515	in	161	161-2-0	1312989	6754.85	25.82	29.95	5.90	225.5172	50858.0075
1		1336	2013-05-03	12	1336Arabis-2013-05-03-DSC_0521	in	161	161-2-0	909195	5040.72	19.80	23.52	5.29	214.2857143	45918.36735
1		1343	2013-05-03	12	1343Arabis-2013-05-03-DSC_0529	in	161	161-1-1	1885542	7049.61	34.90	30.33	5.13	232.429	54023.24004
1		1349	2013-05-03	12	1349Arabis-2013-05-03-DSC_0536	in	161	161-1-1	1441333	6362.58	28.20	28.14	5.30	226.0906	51116.95941
1		1356	2013-05-03	12	1356Arabis-2013-05-03-DSC_0544	out	166	166-12-1	3771856	13349.51	64.23	55.09	6.87	242.323	58720.43633
1		1362	2013-05-03	12	1362Arabis-2013-05-03-DSC_0550	out	166	166-12-1	3897523	13577.64	68.62	56.97	6.88	238.3282	56800.33092
1		1369	2013-05-03	12	1369Arabis-2013-05-03-DSC_0557	in	151	151-17-2	968948	5898.09	20.35	27.03	5.99	218.1818182	47603.30579
1		1375	2013-05-03	12	1375Arabis-2013-05-03-DSC_0563	in	151	151-17-2	1337655	7341.18	26.96	32.96	6.35	222.7567	49620.54739
1		1382	2013-05-03	12	1382Arabis-2013-05-03-DSC_0570	in	160	160-9-3	2092095	9527.44	39.18	41.23	6.59	231.0678	53392.3282
1		1388	2013-05-03	12	1388Arabis-2013-05-03-DSC_0576	in	160	160-9-3	2141534	8719.00	40.87	38.09	5.96	228.9038	52396.94965
1		1395	2013-05-03	12	1395Arabis-2013-05-03-DSC_0583	out	166	166-2-3	2667586	12215.50	49.96	52.86	7.48	231.0777	53396.90344
1		1401	2013-05-03	12	1401Arabis-2013-05-03-DSC_0589	out	166	166-2-3	5007204	15446.76	84.91	63.61	6.90	242.8362	58969.42003
1		1408	2013-05-03	12	1408Arabis-2013-05-03-DSC_0596	out	157	157-22-2	6658943	17954.96	115.71	74.85	6.96	239.8902	57547.30806
1		1414	2013-05-03	12	1414Arabis-2013-05-03-DSC_0602	out	157	157-22-2	5807834	16826.96	102.84	70.81	6.98	237.6462	56475.71637
1		1421	2013-05-06	15	1421Arabis-2013-05-06-DSC_0609	in	161	161-1-3	1724785	7472.20	31.43	31.90	5.69	234.2564	54876.06094
1		1427	2013-05-06	15	1427Arabis-2013-05-06-DSC_0617	in	161	161-1-3	1425298	6489.97	28.48	29.01	5.44	223.6927	50038.42403
1		1434	2013-05-06	15	1434Arabis-2013-05-06-DSC_0625	in	160	160-11-3	1766892	7611.86	35.14	33.95	5.73	224.2355	50281.55946
1		1440	2013-05-06	15	1440Arabis-2013-05-06-DSC_0633	in	160	160-11-3	1902951	7577.40	36.07	32.99	5.49	229.6867	52755.98016
