# Supplementary material for: Evolution of the Selfing Syndrome in Arabis alpina (Brassicaceae)
Source: PLoS One. 2015 Jun 3;10(6):e0126618. doi: 10.1371/journal.pone.0126618 (PMC4454584; doi:10.1371/journal.pone.0126618)
Supplement: S1 Dataset — Each text file contains a specific dataset: herkogamy, ovule, petal area, pollen, P:O ratios, microsatellites genotypes. Text files starting with “Variable_explanation_…” contain explanations of each of the variables contained in the data files. (ZIP) [file pone.0126618.s001.zip › Pollen_data.txt]

Tube number	Matsys	Population	Plant_ID	Viable_Nr	Viable less than 10000	Aborted_Nr	Total_pollen	Total less than 10000	ViablePollenSize	Remark
1	out	158	158-6-1	70070	0	0	70070	0	20.62
2	out	158	158-6-1	65150	0	0	65150	0	21.13
3	out	158	158-6-1	71390	0	0	71390	0	21.14
4	out	158	158-14-3	3849	1	0	3849	1	17.46
5	out	158	158-14-3	105300	0	0	105300	0	19.44
6	out	158	158-14-3	391	1	0	391	1	18.36
7	out	158	158-12-1	89270	0	0	89270	0	19.43
8	out	158	158-12-1	64440	0	0	64440	0	19.37
9	out	158	158-12-1	72050	0	0	72050	0	19
10	out	158	158-18-1	59760	0	25740	85500	0	19.74
11	out	158	158-18-1	49220	0	25090	74310	0	19.69
12	out	158	158-18-1	12320	0	0	12320	0	19.64
13	out	158	158-1-1	93220	0	0	93220	0	20.71
14	out	158	158-1-1	82530	0	10560	93090	0	20.11
15	out	158	158-1-1	87640	0	7190	94830	0	20.43
16	out	166	166-11-0	75800	0	0	75800	0	19.96
17	out	166	166-11-0	93020	0	0	93020	0	20.11
18	out	166	166-11-0	94750	0	0	94750	0	20.39
19	out	166	166-16-1	142000	0	0	142000	0	20.26
20	out	166	166-16-1	137300	0	0	137300	0	19.97
21	out	166	166-16-1	73680	0	0	73680	0	20.29
22	out	166	166-10-3	18470	0	0	18470	0	19.07
23	out	166	166-10-3	96030	0	0	96030	0	20.54
24	out	166	166-10-3	42220	0	0	42220	0	19.69
25	out	166	166-1-3	93060	0	0	93060	0	20.42
26	out	166	166-1-3	68490	0	0	68490	0	20.79
27	out	166	166-1-3	64050	0	29140	93190	0	20.53
28	out	166	166-7-2	79650	0	0	79650	0	20.99
29	out	166	166-7-2	79470	0	0	79470	0	19.12
30	out	166	166-7-2	86810	0	0	86810	0	20.76
31	out	157	157-6-3	33330	0	0	33330	0	18.72
32	out	157	157-6-3	83170	0	0	83170	0	20.3
33	out	157	157-6-3	26140	0	0	26140	0	19.58
34	out	157	157-22-2	94690	0	0	94690	0	20.42
35	out	157	157-22-2	96490	0	0	96490	0	19.93
36	out	157	157-22-2	92770	0	0	92770	0	19.9
37	out	157	157-24-3	79710	0	0	79710	0	19.28
38	out	157	157-24-3	71720	0	0	71720	0	19.12
39	out	157	157-24-3	107900	0	0	107900	0	19.98
40	out	157	157-4-1	76380	0	0	76380	0	20.29
41	out	157	157-4-1	54450	0	0	54450	0	19.73
42	out	157	157-4-1	54450	0	29180	83630	0	19.7
43	out	157	157-7-1	108600	0	0	108600	0	19.76
44	out	157	157-7-1	101300	0	15400	116700	0	19.38
45	out	157	157-7-1	109000	0	15500	124500	0	19.01
46	in	160	160-5-3	25580	0	1550	27130	0	21.12
47	in	160	160-5-3	22490	0	3260	25750	0	20.35
48	in	160	160-5-3	19810	0	4000	23810	0	21.05
49	in	160	160-13-1	23230	0	3410	26640	0	20.6
50	in	160	160-13-1	24510	0	1590	26100	0	20.82
51	in	160	160-13-1	23090	0	4260	27350	0	19.26
52	in	160	160-12-1	27760	0	0	27760	0	20.48
53	in	160	160-12-1	29620	0	0	29620	0	20.07
54	in	160	160-12-1	21060	0	0	21060	0	19.95
55	in	160	160-0-2	29810	0	2000	31810	0	21.29
56	in	160	160-0-2	24270	0	0	24270	0	21.35
57	in	160	160-0-2	23260	0	0	23260	0	21.04
58	in	160	160-6-0	20940	0	0	20940	0	19.83
59	in	160	160-6-0	21590	0	0	21590	0	19.97
60	in	160	160-6-0	20100	0	0	20100	0	21.12
61	in	160	160-6-0	24350	0	0	24350	0	20.56
62	in	160	160-4-2	25200	0	0	25200	0	21.02
63	in	160	160-4-2	24730	0	3310	28040	0	20.49
64	in	160	160-4-2	17840	0	5890	23730	0	21.1
65	in	160	160-4-2	19030	0	8330	27360	0	21.23
66	in	151	151-5-1	27530	0	0	27530	0	20.61
67	in	151	151-5-1	23830	0	0	23830	0	20.95
68	in	151	151-5-1	35130	0	0	35130	0	21.09
69	in	151	151-5-1	21440	0	0	21440	0	20.99
70	in	151	151-15-3	26880	0	0	26880	0	20.94
71	in	151	151-15-3	27910	0	0	27910	0	20.75
72	in	151	151-15-3	24130	0	0	24130	0	20.91
73	in	151	151-15-3	30590	0	0	30590	0	21.12
74	in	151	151-8-3	17580	0	0	17580	0	21.27
75	in	151	151-8-3	3093	1	0	3093	1	20.14
76	in	151	151-8-3	4101	1	2659	6760	1	16.64
77	in	151	151-8-3	6187	1	808	6995	1	19.6
78	in	151	151-0-0	28940	0	0	28940	0	21.12
79	in	151	151-0-0	30130	0	0	30130	0	20.96
80	in	151	151-0-0	29620	0	0	29620	0	21.23
81	in	151	151-0-0	30680	0	0	30680	0	21.1
82	in	151	151-16-1	25760	0	0	25760	0	21.34
83	in	151	151-16-1	19890	0	0	19890	0	21.17
84	in	151	151-16-1	24300	0	0	24300	0	21.22
85	in	151	151-16-1	22770	0	0	22770	0	21.28
86	out	158	158-14-3	356	1	408.3	765	1	18.98
87	out	158	158-14-3	38680	0	0	38680	0
88	out	158	158-18-1	226	1	191.2	417	1	17.56
89	out	158	158-18-1	765	1	34535.4	35300	0	15.33
90	out	158	158-1-1	96190	0	10810	107000	0	20.38
91	out	158	158-1-1	53660	0	11210	64870	0	18.89
92	out	158	158-12-1	7612	1	0	7612	1	18.71
93	out	158	158-12-1	90280	0	14220	104500	0	19.42
94	out	158	158-12-1	95890	0	14210	110100	0	20.34
95	out	158	158-3-1	218100	0	0	218100	0	20.22
96	out	158	158-3-1	95580	0	0	95580	0	19.8
97	out	158	158-3-1	129600	0	0	129600	0	20.15
98	out	158	158-2-2	69540	0	30760	100300	0	19.86
99	out	158	158-2-2	79730	0	31870	111600	0	20.06
100	out	158	158-2-2	3936	1	0	3936	1	17.22
101	out	166	166-5-2	59230	0	49770	109000	0	20.45
102	out	166	166-5-2	61320	0	0	61320	0	20.35
103	out	166	166-5-2	10380	0	14890	25270	0	19.39
104	out	157	157-6-3	1495	1	0	1495	1	18.31
105	out	157	157-6-3	10260	0	0	10260	0	20.3
106	out	157	157-6-3	52730	0	0	52730	0	20.37
107	out	166	166-3-0	105500	0	0	105500	0	17.74
108	out	166	166-3-0	115700	0	0	115700	0	18.71
109	out	166	166-3-0	98130	0	0	98130	0	17.16
110	out	157	157-24-3	126700	0	0	126700	0	19.78
111	out	157	157-24-3	269	1	0	269	1	18.34
112	out	157	157-24-3	93120	0	0	93120	0	19.81
113	in	160	160-7-1	14590	0	6100	20690	0	18.66
114	in	160	160-7-1	16070	0	0	16070	0	20.06
115	in	160	160-7-1	13040	0	0	13040	0	19.2
116	in	160	160-2-0	4692	1	0	4692	1	18.7
117	in	160	160-2-0	747	1	0	747	1	17.88	something wrong with the bud during sonication
118	in	160	160-2-0	30600	0	0	30600	0	20.22
119	in	151	151-16-1	33250	0	0	33250	0	20.75
120	in	151	151-16-1	29640	0	0	29640	0	21.32
121	in	151	151-16-1	30430	0	0	30430	0	21.3
122	in	151	151-1-2	36600	0	0	36600	0	21.27
123	in	151	151-1-2	26990	0	0	26990	0	21.37
124	in	151	151-1-2	34770	0	0	34770	0	21.15
125	in	161	161-2-0	10100	0	0	10100	0	20.41
126	in	161	161-2-0	14530	0	0	14530	0	21.41
127	in	161	161-2-0	14430	0	0	14430	0	21.74
128	in	161	161-0-3	3111	1	0	3111	1	19.66
129	in	161	161-0-3	1382	1	0	1382	1	18.85
130	in	161	161-0-3	356	1	0	356	1	17.47
131	in	161	161-1-3	487	1	0	487	1	16.83
132	in	161	161-1-3	21020	0	0	21020	0	20.04
133	in	161	161-1-3	2381	1	0	2381	1	17.74
134	in	161	161-3-0	18460	0	0	18460	0	22.1
135	in	161	161-3-0	14160	0	0	14160	0	22.15
136	in	161	161-3-0	17900	0	0	17900	0	21.71
