# Supplementary material for: Evolution of the Selfing Syndrome in Arabis alpina (Brassicaceae)
Source: PLoS One. 2015 Jun 3;10(6):e0126618. doi: 10.1371/journal.pone.0126618 (PMC4454584; doi:10.1371/journal.pone.0126618)
Supplement: S1 Dataset — Each text file contains a specific dataset: herkogamy, ovule, petal area, pollen, P:O ratios, microsatellites genotypes. Text files starting with “Variable_explanation_…” contain explanations of each of the variables contained in the data files. (ZIP) [file pone.0126618.s001.zip › POratios.txt]

Mating_System	Population	Plant_ID	Mean_Ovules	N_Ovules	Mean_Pollen	N_Pollen	PO_ratio
in	151	151-0-0	43.8	4	29842.5	4	682
in	151	151-1-2	39.7	3	32786.7	3	827
in	151	151-15-3	41.3	3	27377.5	4	662
in	151	151-16-1	37.3	7	26577.1	7	713
in	151	151-5-1	43.0	3	26982.5	4	628
in	151	151-8-3	36.0	3	17580.0	1	488
out	157	157-22-2	32.0	3	94650.0	3	2958
out	157	157-24-3	44.0	4	95830.0	5	2178
out	157	157-4-1	37.3	3	71486.7	3	1915
out	157	157-6-3	38.7	3	41126.0	5	1064
out	157	157-7-1	41.3	3	116600.0	3	2821
out	158	158-1-1	33.5	2	90602.0	5	2705
out	158	158-12-1	42.0	4	88072.0	5	2097
out	158	158-14-3	37.0	4	71990.0	2	1946
out	158	158-18-1	40.5	4	51857.5	4	1280
out	158	158-2-2	47.3	3	105950.0	2	2238
out	158	158-3-1	40.0	3	147760.0	3	3694
out	158	158-6-1	39.3	3	68870.0	3	1751
in	160	160-0-2	41.7	3	26446.7	3	635
in	160	160-12-1	40.3	3	26146.7	3	648
in	160	160-13-1	32.0	3	26696.7	3	834
in	160	160-2-0	35.0	2	30600.0	1	874
in	160	160-4-2	41.0	4	26082.5	4	636
in	160	160-5-3	37.8	4	25563.3	3	677
in	160	160-6-0	39.0	1	21745.0	4	558
in	160	160-7-1	33.7	3	16600.0	3	493
in	161	161-1-3	29.7	3	21020.0	1	709
in	161	161-2-0	36.7	3	13020.0	3	355
in	161	161-3-0	29.3	3	16840.0	3	574
out	166	166-10-3	41.5	2	52240.0	3	1259
out	166	166-11-0	48.7	3	87856.7	3	1805
out	166	166-1-3	36.7	3	84913.3	3	2316
out	166	166-16-1	34.0	2	117660.0	3	3461
out	166	166-3-0	38.3	3	106443.3	3	2777
out	166	166-5-2	41.3	3	65196.7	3	1577
out	166	166-7-2	38.7	3	81976.7	3	2120
