# Supplementary material for: Evolution of the Selfing Syndrome in Arabis alpina (Brassicaceae)
Source: PLoS One. 2015 Jun 3;10(6):e0126618. doi: 10.1371/journal.pone.0126618 (PMC4454584; doi:10.1371/journal.pone.0126618)
Supplement: S1 Dataset — Each text file contains a specific dataset: herkogamy, ovule, petal area, pollen, P:O ratios, microsatellites genotypes. Text files starting with “Variable_explanation_…” contain explanations of each of the variables contained in the data files. (ZIP) [file pone.0126618.s001.zip › Tedder_PLOSone2014_Microsatellite_data.txt]

	Individual identifier	DJ5E		DEET		4MDH		A1T8T		5GTC		A93Q		A4JW7		9VSH		7PJQ		BWF1		3Q19		6U3A
Presolana (151)	151_0_0	260	260	300	300	-9	-9	225	225	200	200	339	339	279	279	207	207	215	215	314	314	230	230	162	162
Presolana (151)	151_1_0	260	260	300	300	175	175	225	225	192	192	339	339	267	279	207	207	215	215	314	314	232	232	160	160
Presolana (151)	151_10_1	260	260	300	300	175	175	225	225	200	200	339	339	267	279	207	207	215	215	314	314	230	230	162	162
Presolana (151)	151_11_1	260	260	300	300	175	175	225	225	200	200	339	339	279	279	207	207	215	215	314	314	230	230	162	162
Presolana (151)	151_13_2	260	260	300	300	175	175	225	225	200	200	339	339	279	279	207	207	215	215	314	314	230	230	162	162
Presolana (151)	151_14_0	260	260	300	300	175	175	225	225	192	192	339	339	265	279	207	207	215	215	312	314	230	230	162	162
Presolana (151)	151_15_3	260	260	300	300	175	175	225	225	200	200	339	339	267	279	207	207	215	215	314	314	230	230	162	162
Presolana (151)	151_16_0	260	260	300	300	175	175	225	225	200	200	339	339	279	279	207	207	215	215	314	314	230	230	162	162
Presolana (151)	151_17_2	260	260	300	300	175	175	-9	-9	200	200	339	339	207	207	279	279	215	215	314	314	230	230	162	162
Presolana (151)	151_3_0	260	260	300	300	175	175	225	225	200	200	339	339	279	279	207	207	215	215	314	314	230	230	162	162
Presolana (151)	151_4_1	254	254	-9	-9	175	175	225	225	200	200	339	339	279	279	207	207	215	215	314	314	-9	-9	162	162
Presolana (151)	151_5_1	-9	-9	-9	-9	175	175	225	225	200	200	339	339	279	279	207	207	215	215	312	314	230	230	162	162
Presolana (151)	151_6_3	260	260	300	300	175	175	225	225	200	200	339	339	-9	-9	-9	-9	215	215	312	314	230	230	162	162
Presolana (151)	151_7_3	260	260	300	300	175	175	225	225	200	200	339	339	279	279	207	207	215	215	312	314	230	230	160	162
Presolana (151)	151_8_3	260	260	300	300	175	175	225	225	200	200	339	339	279	279	207	207	215	215	314	314	230	230	162	162
Presolana (151)	151_9_1	260	260	300	301	175	175	225	225	200	200	335	335	279	279	207	207	215	215	314	314	-9	-9	164	164
Rotondo (157)	157_0_0	-9	-9	294	298	167	167	-9	-9	200	200	337	337	279	279	196	196	215	215	316	316	230	234	160	160
Rotondo (157)	157_1_2	256	256	-9	-9	160	175	-9	-9	183	183	337	337	279	279	196	196	215	215	314	314	232	232	158	158
Rotondo (157)	157_10_1	256	258	294	300	168	168	201	201	200	202	337	337	279	279	196	205	215	215	312	314	230	230	170	170
Rotondo (157)	157_11_0	256	258	298	300	168	170	225	228	198	200	335	335	282	282	196	196	215	215	314	314	230	230	160	160
Rotondo (157)	157_12_1	258	258	294	298	170	170	-9	-9	200	200	335	335	279	282	196	196	215	215	314	316	230	230	160	160
Rotondo (157)	157_13_2	256	258	294	298	168	170	228	228	200	200	335	337	279	282	196	207	215	215	316	316	230	234	160	160
Rotondo (157)	157_14_0	258	258	294	296	168	173	228	228	200	200	335	335	279	279	196	207	215	215	312	314	230	230	160	164
Rotondo (157)	157_15_1	-9	-9	298	298	167	173	201	201	200	202	337	338	279	279	196	207	215	215	314	314	230	232	164	164
Rotondo (157)	157_16_2	-9	-9	298	298	-9	-9	-9	-9	200	200	337	337	279	282	196	196	215	215	316	316	232	234	164	172
Rotondo (157)	157_17_0	-9	-9	-9	-9	168	175	-9	-9	183	184	335	337	279	282	196	196	215	215	314	316	234	234	160	168
Rotondo (157)	157_18_0	256	256	294	298	170	173	216	228	200	200	337	337	279	279	196	196	215	215	314	314	230	234	162	164
Rotondo (157)	157_20_2	256	258	-9	-9	160	164	225	228	200	200	337	337	279	279	199	207	217	217	314	314	230	230	160	160
Rotondo (157)	157_21_2	254	258	294	298	167	167	-9	-9	200	201	335	337	279	279	196	207	215	215	314	314	230	230	162	164
Rotondo (157)	157_22_2	258	258	298	300	170	175	225	228	200	200	337	337	-9	-9	196	196	215	215	310	314	224	232	160	170
Rotondo (157)	157_23_2	-9	-9	-9	-9	167	170	216	225	198	198	337	337	282	282	196	196	215	215	314	316	232	234	160	160
Rotondo (157)	157_24_3	-9	-9	-9	-9	170	170	228	231	200	200	337	337	279	282	196	196	215	217	314	316	230	230	160	160
Rotondo (157)	157_3_0	256	258	294	300	170	170	-9	-9	198	200	337	337	279	282	196	196	215	215	310	312	230	230	162	170
Rotondo (157)	157_4_1	254	254	296	300	170	170	225	225	200	200	335	337	279	279	196	207	215	215	312	314	230	230	164	170
Rotondo (157)	157_5_0	-9	-9	298	298	160	170	-9	-9	198	198	337	337	279	279	196	207	215	215	-9	-9	234	236	162	162
Rotondo (157)	157_6_3	-9	-9	294	298	164	164	225	225	200	202	335	339	282	285	196	196	215	215	312	314	232	232	160	164
Rotondo (157)	157_7_1	-9	-9	294	298	160	175	228	228	200	200	339	339	279	279	199	199	215	215	312	314	232	232	162	172
Rotondo (157)	157_8_1	256	256	294	298	164	180	225	228	200	200	337	339	279	282	196	196	215	217	312	314	230	230	160	162
Rotondo (157)	157_9_1	258	258	298	300	167	168	216	225	200	202	337	337	279	282	196	196	215	217	-9	-9	232	232	160	160
Porte Strazzema (158)	158_0_1	256	262	298	300	177	177	201	201	200	202	335	335	279	282	196	207	215	217	312	312	230	234	160	164
Porte Strazzema (158)	158_1_1	258	262	294	304	162	168	216	228	200	202	335	337	267	279	196	210	215	217	312	312	230	234	164	168
Porte Strazzema (158)	158_10_2	258	258	300	300	168	170	225	228	200	202	335	337	267	279	196	210	215	217	-9	-9	230	232	156	156
Porte Strazzema (158)	158_11_3	256	258	294	296	168	168	225	228	202	202	335	335	279	279	196	210	215	217	312	312	232	234	160	160
Porte Strazzema (158)	158_12_1	256	258	296	298	173	173	225	225	200	202	335	337	267	279	196	196	215	215	310	312	232	232	162	164
Porte Strazzema (158)	158_13_3	256	256	298	298	168	168	225	228	200	202	335	335	279	282	196	214	215	217	314	314	232	232	160	168
Porte Strazzema (158)	158_14_3	258	258	294	298	168	168	228	230	204	204	335	337	279	282	196	207	215	217	-9	-9	232	232	160	162
Porte Strazzema (158)	158_15_0	256	256	294	298	168	173	225	225	200	200	335	337	267	279	207	207	215	215	314	316	230	232	160	164
Porte Strazzema (158)	158_16_0	256	256	294	298	162	168	225	225	200	200	335	337	267	282	196	196	215	215	312	312	-9	-9	-9	-9
Porte Strazzema (158)	158_17_2	256	258	293	304	173	173	228	228	202	202	335	337	267	267	196	207	-9	-9	312	312	230	232	162	162
Porte Strazzema (158)	158_18_1	256	256	293	296	168	168	225	228	183	183	335	339	279	282	196	196	215	217	314	316	232	232	160	160
Porte Strazzema (158)	158_19_2	256	256	294	294	173	173	225	228	200	202	335	337	279	279	196	207	215	217	316	316	232	232	164	164
Porte Strazzema (158)	158_2_2	256	256	294	304	168	170	225	228	200	200	335	337	279	282	196	207	215	215	312	312	230	230	168	168
Porte Strazzema (158)	158_3_1	254	256	294	296	170	182	216	228	200	200	335	337	279	282	196	207	215	215	312	312	230	230	162	162
Porte Strazzema (158)	158_4_1	254	256	294	304	168	173	216	228	200	200	335	335	279	279	199	199	215	215	314	314	230	232	168	168
Porte Strazzema (158)	158_5_2	256	256	294	298	168	173	201	228	200	202	335	337	279	282	196	210	215	215	312	316	230	230	164	164
Porte Strazzema (158)	158_6_1	256	258	294	298	168	168	201	201	200	202	335	335	279	282	196	199	215	215	312	312	230	232	164	164
Porte Strazzema (158)	158_7_2	256	258	298	304	168	169	-9	-9	183	183	335	335	267	279	196	196	215	217	310	312	230	234	160	164
Porte Strazzema (158)	158_8_1	256	258	294	298	162	168	228	228	202	202	335	335	279	279	196	196	215	215	312	312	232	234	156	156
Porte Strazzema (158)	158_9_0	254	256	294	304	168	170	216	225	200	202	337	337	267	279	196	196	215	215	314	314	230	230	164	164
Val de Roya 1 (160)	160_0_2	254	254	300	300	168	168	225	225	200	200	339	339	282	282	207	207	215	215	310	310	230	230	164	164
Val de Roya 1 (160)	160_1_0	256	256	298	298	168	168	225	225	200	200	339	339	285	285	207	207	215	215	312	312	230	230	164	164
Val de Roya 1 (160)	160_10_3	256	256	298	298	168	168	-9	-9	183	183	339	339	285	285	207	207	215	215	312	312	230	230	164	164
Val de Roya 1 (160)	160_11_3	254	254	298	298	168	168	225	225	200	200	339	339	282	285	207	207	215	215	312	312	230	230	164	164
Val de Roya 1 (160)	160_12_1	256	256	298	298	168	168	225	225	200	200	339	339	282	282	207	207	215	215	312	312	230	230	156	156
Val de Roya 1 (160)	160_13_1	254	254	298	298	168	168	225	225	200	200	339	339	282	282	207	207	215	215	310	310	230	230	164	164
Val de Roya 1 (160)	160_14_1	254	254	298	298	168	168	225	225	200	200	339	339	282	282	207	207	215	215	310	312	230	230	164	164
Val de Roya 1 (160)	160_2_0	256	256	298	298	168	168	225	225	200	200	339	339	285	285	207	207	215	215	312	312	230	230	164	164
Val de Roya 1 (160)	160_3_2	254	254	298	298	168	168	-9	-9	200	200	339	339	285	285	207	207	215	215	310	312	230	230	164	164
Val de Roya 1 (160)	160_4_2	254	254	298	298	168	168	225	225	202	202	339	339	285	285	207	207	215	215	312	312	-9	-9	160	160
Val de Roya 1 (160)	160_5_3	254	254	298	298	168	168	225	225	200	200	339	339	285	285	207	207	215	215	310	310	230	230	164	164
Val de Roya 1 (160)	160_6_3	254	256	300	300	168	168	225	225	200	200	339	339	285	285	207	207	215	215	312	312	230	230	164	164
Val de Roya 1 (160)	160_7_0	254	254	300	300	168	168	225	225	200	200	339	339	285	285	207	207	215	215	312	312	230	230	164	164
Val de Roya 1 (160)	160_8_1	254	254	300	300	168	168	-9	-9	200	200	339	339	285	285	205	205	215	215	312	312	230	230	164	164
Val de Roya 1 (160)	160_9_3	254	254	298	298	168	168	225	225	200	200	339	339	285	285	205	205	215	215	312	312	230	230	164	164
Val de Roya 2 (161)	161_0_3	256	256	299	299	168	168	225	225	200	200	339	339	285	285	207	207	217	217	312	312	230	230	164	164
Val de Roya 2 (161)	161_1_3	256	256	-9	-9	168	168	225	225	200	200	335	335	285	285	207	207	215	215	312	314	-9	-9	-9	-9
Val de Roya 2 (161)	161_2_0	256	256	-9	-9	168	168	225	225	200	200	335	335	282	285	207	210	217	217	312	312	230	230	162	162
Val de Roya 2 (161)	161_3_0	256	256	298	298	168	168	225	225	200	200	339	339	285	285	207	207	217	217	312	314	230	230	164	164
Colli (166)	166_0_1	-9	-9	-9	-9	167	168	228	228	206	216	335	337	273	288	196	203	215	215	312	314	232	232	162	162
Colli (166)	166_1_3	256	256	298	302	167	175	225	228	200	204	335	335	282	288	196	207	215	217	314	314	232	232	162	162
Colli (166)	166_10_3	256	256	298	298	167	168	225	225	183	183	339	339	282	294	196	196	215	215	312	314	230	236	162	162
Colli (166)	166_11_0	256	256	298	300	168	173	225	228	200	206	335	335	273	282	207	207	215	215	312	312	230	230	162	162
Colli (166)	166_12_1	256	256	298	300	167	173	225	228	204	206	335	339	273	282	196	207	215	215	312	312	230	230	162	162
Colli (166)	166_13_1	256	256	294	298	173	175	228	228	206	206	339	339	282	288	196	207	215	215	312	312	230	230	160	162
Colli (166)	166_14_1	-9	-9	-9	-9	167	168	228	228	206	206	333	337	282	282	196	207	215	215	310	312	232	236	160	162
Colli (166)	166_16_1	256	256	298	300	173	173	228	228	200	204	337	337	282	282	207	207	215	215	312	314	230	230	162	162
Colli (166)	166_18_2	-9	-9	-9	-9	168	173	225	228	183	183	333	335	276	282	207	207	215	215	312	314	232	236	162	162
Colli (166)	166_2_3	256	256	302	302	167	168	225	228	204	206	335	339	276	288	196	207	215	215	316	316	232	236	162	162
Colli (166)	166_3_0	256	256	298	300	167	168	225	228	204	206	339	339	273	276	196	207	215	215	312	312	230	232	162	162
Colli (166)	166_4_2	256	256	298	298	168	175	225	228	204	206	339	339	282	294	196	196	215	217	310	312	232	236	162	164
Colli (166)	166_5_2	256	256	298	298	167	175	-9	-9	183	183	335	339	282	288	207	207	215	215	312	314	230	230	162	162
Colli (166)	166_6_1	256	256	294	298	168	168	225	225	206	206	339	339	282	282	196	207	215	215	310	314	230	230	162	162
Colli (166)	166_7_2	256	256	294	302	168	173	206	206	204	206	333	339	276	288	207	207	215	215	310	314	230	230	162	162
Colli (166)	166_8_1	-9	-9	-9	-9	167	168	225	228	204	206	337	339	282	288	196	203	215	215	312	314	230	232	162	168
Colli (166)	166_9_0	-9	-9	-9	-9	167	173	228	228	183	183	333	339	282	282	199	199	215	215	312	312	230	232	162	162
