# Supplementary material for: Evolution of the Selfing Syndrome in Arabis alpina (Brassicaceae)
Source: PLoS One. 2015 Jun 3;10(6):e0126618. doi: 10.1371/journal.pone.0126618 (PMC4454584; doi:10.1371/journal.pone.0126618)
Supplement: S1 Dataset — Each text file contains a specific dataset: herkogamy, ovule, petal area, pollen, P:O ratios, microsatellites genotypes. Text files starting with “Variable_explanation_…” contain explanations of each of the variables contained in the data files. (ZIP) [file pone.0126618.s001.zip › Variable_explanation_herkogamy.txt]

Variable	Unit	Possible values	Explanation
Analysis	-	0 or 1	Filter 0 if excluded from analysis, 1 if includedovary length missing, otherwise 1.
Reason	-		Gives reason for exlcuding from analysis
file	-	Example: Arabis-00-17-157-01-02D31.jpg	Filename of the original photograph
Pop	-	151, 157, 158, 160, 161, 166	151 Presolana; 157 Rotondo; 158 Porte Strazzema; 160 Val de Roya 1; 161 Val de Roya 2; 166 Colli
Mother_ID	-	Example: 151_1	First number is population, second is seed family (mother number). Since one seedling per seed family was used, seedling number has been omitted(but they correspond to those in the other datafiles
MatingSys	-	in or out	In for inbreeding, out for outcrossing
pixel_per_mm	pixels	>0	scale was 1 cm, and based on that the number of pixels per mm was calculated
stigma_height_mm	mm	>0	As described in paper
stigma_to_left_short_anther_distance_mm	mm	>0	As described in paper
stigma_to_right_short_anther_distance_mm	mm	>0	As described in paper
mean_stigma_to_short_anther_distance_mm	mm	>0	As described in paper
stigma_to_left_long_anther_distance_mm	mm	>0	As described in paper
stigma_to_right_long_anther_distance_mm	mm	>0	As described in paper
mean_stigma_to_long_anther_distance_mm	mm	>0	As described in paper
base_to_short_left_anther_distance_mm	mm	>0	As described in paper
base_to_short_right_anther_distance_mm	mm	>0	As described in paper
mean_base_to_short_anther_distance_mm	mm	>0	As described in paper
base_to_long_left_anther_distance_mm	mm	>0	As described in paper
base_to_long_right_anther_distance_mm	mm	>0	As described in paper
mean_base_to_long_anther_distance_mm	mm	>0	As described in paper
short_left_anther_height_mm	mm	>0	As described in paper
short_right_anther_height_mm	mm	>0	As described in paper
mean_short_anther_height_mm	mm	>0	As described in paper
long_left_anther_height_mm	mm	>0	As described in paper
long_right_anther_height_mm	mm	>0	As described in paper
mean_long_anther_height_mm	mm	>0	As described in paper
style_to_short_left_anther_angle	degrees	>0	As described in paper
style_to_short_ringht_anther_angle	degrees	>0	As described in paper
mean_stigma_to_short_anther_angle	degrees	>0	As described in paper
style_to_long_left_anther_angle	degrees	>0	As described in paper
style_to_long_right_anther_angle	degrees	>0	As described in paper
mean_stigma_to_long_anther_angle	degrees	>0	As described in paper
Ratio_short_long_anther	-	>0	As described in paper
