# Supplementary material for: Evolution of the Selfing Syndrome in Arabis alpina (Brassicaceae)
Source: PLoS One. 2015 Jun 3;10(6):e0126618. doi: 10.1371/journal.pone.0126618 (PMC4454584; doi:10.1371/journal.pone.0126618)
Supplement: S1 Dataset — Each text file contains a specific dataset: herkogamy, ovule, petal area, pollen, P:O ratios, microsatellites genotypes. Text files starting with “Variable_explanation_…” contain explanations of each of the variables contained in the data files. (ZIP) [file pone.0126618.s001.zip › Variable_explanation_ovule.txt]

Variable	Unit	Possible values	Explanation
Mating system	-		Just a number that identified the tubes in the lab, also indicates the order in which the samples were analysed
Population	-	151, 157, 158, 160, 161, 166	151 Presolana; 157 Rotondo; 158 Porte Strazzema; 160 Val de Roya 1; 161 Val de Roya 2; 166 Colli
Plant_ID	-	Example: 151_1_3	First number is population, second is seed family (mother number), third number is seedling within seed family. For other experiments, multiple seedlings had been sown per seed family, in this paper only one seedling was used per seed family.
Ovule number	-	count	This was counted directly under the microscope
Filterovule	-	binary	0 if ovule number missing, otherwise 1. Missing data could for example arise when the ovary was destroyed during preparation
Ovary length	-	count	Viable+aborted pollen
Filterovary	-	0 or 1	0 if ovary length missing, otherwise 1. Missing data could for example arise when the ovary was destroyed during preparation, although then in most cases an extra sample was analysed (for which an ovule number would then not be available). Another cause for missing data was problems with merging of the several photos that were made of the different parts of the ovary.
Remark Martyna	?m	>0	This gives the reason that data was missing for Ovary length.
	-
