# Supplementary material for: Evolution of the Selfing Syndrome in Arabis alpina (Brassicaceae)
Source: PLoS One. 2015 Jun 3;10(6):e0126618. doi: 10.1371/journal.pone.0126618 (PMC4454584; doi:10.1371/journal.pone.0126618)
Supplement: S1 Dataset — Each text file contains a specific dataset: herkogamy, ovule, petal area, pollen, P:O ratios, microsatellites genotypes. Text files starting with “Variable_explanation_…” contain explanations of each of the variables contained in the data files. (ZIP) [file pone.0126618.s001.zip › Variable_explanation_petalarea.txt]

	Unit	Possible values	Explanation
Analyse	-	0 or 1	Filter 0 if excluded from analysis, 1 if includedovary length missing, otherwise 1.
Reason for exclusion	-		Gives reason for exlcuding from analysis
Photo_ID	-	integer	Each photo was given a unique number to aid archiving
Photo_date	-	date	Date photo was taken
Photo_day	-	integer	Identifier for the different days that photos were taken.
Filename	-	0003Arabis-2013-04-22-Img0038	Photos are archived as *.JPG with these filenames (first 4 indicate Photo_ID)
MatingSys	-	in or out	In for inbreeding, out for outcrossing
Population	-	151, 157, 158, 160, 161, 166	151 Presolana; 157 Rotondo; 158 Porte Strazzema; 160 Val de Roya 1; 161 Val de Roya 2; 166 Colli
Plant_ID	-	Example: 151_1_3	First number is population, second is seed family (mother number), third number is seedling within seed family. For other experiments, multiple seedlings had been sown per seed family, in this paper only one seedling was used per seed family.
Area_pixels	pixels	integer	Petal area (area within outline) in pixels
Perimeter_pixels	pixels	integer	Perimeter (outline) in pixels
Area_mm2	mm2	>0	Petal area (area within outline) in mm2, based on scale
Perimeter_mm	mm2	>0	Perimeter (outline) in mm, based on scale
Dissection_index	-	ratio	area/perimeter
pix_per_mm	pixels/mm	>0	scale was 1 cm, and based on that the number of pixels per mm was calculated
pix_per_mm2	pixels/mm2	>0	pix per mm squared
