# Supplementary material for: Evolution of the Selfing Syndrome in Arabis alpina (Brassicaceae)
Source: PLoS One. 2015 Jun 3;10(6):e0126618. doi: 10.1371/journal.pone.0126618 (PMC4454584; doi:10.1371/journal.pone.0126618)
Supplement: S1 Dataset — Each text file contains a specific dataset: herkogamy, ovule, petal area, pollen, P:O ratios, microsatellites genotypes. Text files starting with “Variable_explanation_…” contain explanations of each of the variables contained in the data files. (ZIP) [file pone.0126618.s001.zip › Variable_explanation_pollen.txt]

	Unit	Possible values	Explanation
Tube number	-		Just a number that identified the tubes in the lab, also indicates the order in which the samples were analysed
Matsys	-	in or out	In for inbreeding, out for outcrossing
Population	-	151, 157, 158, 160, 161, 166	151 Presolana; 157 Rotondo; 158 Porte Strazzema; 160 Val de Roya 1; 161 Val de Roya 2; 166 Colli
Plant_ID	-	Example: 151_1_3	First number is population, second is seed family (mother number), third number is seedling within seed family. For other experiments, multiple seedlings had been sown per seed family, in this paper only one seedling was used per seed family.
Viable_Nr	-	count	Number of viable pollen grains, see methods for details
Viable less than 10000	-	0 or 1	0 if less than 10000, 1 if more
Aborted_Nr	-	count	Number of aborted pollen grains, see methods for details
Total_pollen	-	count	Viable+aborted pollen
Total less than 10000	-	0 or 1	0 if less than 10000, 1 if more
ViablePollenSize	micrometer	>0
Remark	-
