# Supplementary material for: Evolution of the Selfing Syndrome in Arabis alpina (Brassicaceae)
Source: PLoS One. 2015 Jun 3;10(6):e0126618. doi: 10.1371/journal.pone.0126618 (PMC4454584; doi:10.1371/journal.pone.0126618)
Supplement: S1 Dataset — Each text file contains a specific dataset: herkogamy, ovule, petal area, pollen, P:O ratios, microsatellites genotypes. Text files starting with “Variable_explanation_…” contain explanations of each of the variables contained in the data files. (ZIP) [file pone.0126618.s001.zip › Variable_explanation_POratios.txt]

Variable	Possible values	Explanation
Mating_System	in or out	in for inbreeding, out for outcrossing
Population	151, 157, 158, 160, 161, 166	151 Presolana; 157 Rotondo; 158 Porte Strazzema; 160 Val de Roya 1; 161 Val de Roya 2; 166 Colli
Plant_ID	Example: 151_1_3	First number is population, second is seed family (mother number), third number is seedling within seed family. For other experiments, multiple seedlings had been sown per seed family, in this paper only one seedling was used per seed family.
Mean_Ovules	Integer	Mean number of ovules (over N_Ovule). Ovules were counted for N flowers for each individual plant, and averaged.
N_Ovules	Count	Number of flowers analysed for the same plant (for ovule counting)
Mean_Pollen	Integer	Mean number of pollen grains (over N_pollen). Pollen were counted for N flowers for each individual plant, and averaged.
N_Pollen	Count	Number of flowers analysed for the same plant (for pollen counting)
PO_ratio	Integer	Mean pollen number/mean ovule number, note that ovule number and pollen number were NOT assessed for the same flowers.
